# Supplementary material for: The active microbial community more accurately reflects the anaerobic digestion process: 16S rRNA (gene) sequencing as a predictive tool
Source: Microbiome. 2018 Apr 2;6:63. doi: 10.1186/s40168-018-0449-9 (PMC5879801; doi:10.1186/s40168-018-0449-9)
Supplement: Supplementary file 2 — OTU table archaea. This file contains the OTU table of the archaeal community that was generated as described in the ‘Methods’ section and that was used for further analyses and creation of some of the figures. This file is to be published online as Supporting Information. (CSV 88 kb) [file 40168_2018_449_MOESM2_ESM.csv]

	cDNA1	cDNA10	cDNA11	cDNA12	cDNA13	cDNA15	cDNA16	cDNA17	cDNA18	cDNA20	cDNA22	cDNA23	cDNA24	cDNA25	cDNA27	cDNA29	cDNA30	cDNA31	cDNA32	cDNA33	cDNA34	cDNA36	cDNA37	cDNA38	cDNA42	cDNA43	cDNA45	cDNA46	cDNA47	cDNA48	cDNA49	cDNA50	cDNA6	cDNA8	DNA586	DNA587	DNA588	DNA590	DNA591	DNA592	DNA593	DNA595	DNA596	DNA597	DNA598	DNA600	DNA601	DNA602	DNA603
OTU_1	5579	1523	386	576	135	676	283	667	3525	141	22	7153	205	1154	2275	36	2025	5613	192	424	35	61	10	11	9	1742	882	1272	79	601	243	395	510	1156	2731	2370	1876	870	285	936	594	3355	1631	603	334	964	50	242	1971
OTU_5	901	0	7	383	0	0	0	1	0	0	0	1	1	0	143	0	3	0	0	0	0	0	0	0	0	0	0	0	0	0	0	1	834	0	995	2670	2219	883	2094	0	0	0	88	2898	16	4	0	1	1
OTU_28	814	295	151	219	146	943	47	4423	569	1160	438	4731	1095	61	359	800	315	729	795	1405	353	492	190	145	46	1511	137	203	83	541	332	200	133	976	516	416	302	167	94	204	1071	675	582	195	490	2979	18	1521	398
OTU_16	519	0	0	226	0	0	0	0	0	0	0	0	0	0	93	0	1	0	0	0	0	0	0	0	0	0	0	0	0	0	0	1	467	0	612	1663	1214	571	1209	0	0	0	42	1430	7	2	0	0	0
OTU_2	2577	876	151	234	25	144	139	500	1676	151	24	2052	125	476	997	80	1013	2572	160	270	22	52	28	8	8	1060	453	689	53	326	119	169	241	400	1194	1203	786	420	136	451	74	1763	795	239	68	162	18	239	839
OTU_398	73	14	10	5	1	2	5	7	39	1	0	90	0	19	39	0	29	79	21	8	0	1	0	0	0	40	12	23	1	11	7	7	9	13	35	35	34	12	2	9	3	46	22	13	1	0	2	1	41
OTU_246	175	62	16	13	0	1	13	18	127	6	0	146	8	21	73	2	64	183	11	10	0	3	1	1	1	50	18	38	3	26	12	13	8	31	134	80	90	19	8	36	2	129	62	27	4	7	1	9	66
OTU_11	220	6	4	56	20	66	23	69	64	16	34	0	5	5	15	1	138	114	0	1	0	0	0	0	0	30	6	4	0	0	0	0	430	10	1256	605	289	217	714	25	44	203	76	1022	103	892	47	338	405
OTU_8	66	0	294	916	127	99	189	141	0	12	0	0	26	0	0	0	308	0	0	0	0	0	2	0	0	0	0	0	0	0	0	0	150	139	173	706	345	247	896	0	994	0	1907	858	707	25	1610	175	0
OTU_233	461	140	28	43	2	18	29	28	276	15	3	364	5	91	175	6	167	450	18	22	1	5	0	2	1	109	60	94	7	44	12	37	41	67	233	165	156	67	21	90	13	285	99	37	6	24	6	18	146
OTU_300	151	49	22	15	6	2	10	14	102	3	0	139	4	31	78	2	53	183	10	8	2	5	0	0	0	51	19	43	2	26	6	16	17	33	118	60	56	22	11	36	1	105	57	13	3	4	0	4	72
OTU_38	116	41	38	96	53	604	11	1857	80	705	269	2129	579	48	53	396	66	124	551	749	177	238	99	80	20	734	19	53	39	268	127	81	36	546	62	77	61	33	31	38	548	69	223	63	301	1635	0	737	47
OTU_3	100	0	449	1382	250	122	284	270	0	12	0	0	29	0	0	0	470	0	0	0	0	0	1	0	0	0	0	0	0	0	0	0	205	227	275	979	554	380	1348	0	1339	1	2374	1351	892	38	2404	198	0
OTU_4	309	13	7	94	17	80	19	110	120	23	51	1	1	7	24	5	222	205	3	0	0	0	0	0	0	34	3	5	0	2	0	1	559	17	1799	822	492	318	994	32	78	278	119	1581	120	1238	97	520	702
OTU_35	7	0	29	162	432	1	1	0	1	0	0	0	0	0	0	0	8	0	0	0	0	0	0	0	0	0	0	0	0	0	0	0	98	0	11	11	8	12	219	0	2	0	478	599	1335	19	281	0	61
OTU_36	7	0	28	149	359	1	2	0	0	0	0	0	0	0	0	0	8	0	0	0	0	0	0	0	0	0	0	0	0	0	0	0	79	0	10	15	10	9	136	0	3	0	457	480	1164	21	196	0	51
OTU_148	2	0	0	0	0	0	0	0	0	0	1	0	0	0	1	0	0	1	0	0	0	0	0	0	0	1	0	0	0	0	0	0	19	0	47	6	4	3	22	1	0	0	1	27	0	159	0	1	8
OTU_32	5	0	0	1	0	0	0	0	0	0	0	0	0	3	0	0	1	0	0	0	0	0	0	0	0	0	0	0	0	0	0	0	0	0	31	932	579	357	0	0	0	0	0	2	0	0	0	0	0
OTU_317	3	0	1	0	0	3	0	8	2	3	0	1	1	0	1	0	1	4	1	2	1	2	0	0	0	6	0	0	0	0	0	0	0	0	0	0	2	0	0	0	0	2	0	0	0	0	0	3	0
OTU_291	1	0	47	30	50	5	30	54	0	0	0	0	2	0	0	0	44	0	0	0	0	0	0	0	0	0	0	0	0	0	0	0	14	14	5	19	16	4	58	0	202	0	199	74	84	3	577	12	0
OTU_179	1	0	72	20	38	32	56	51	0	23	1	0	55	0	0	0	77	0	0	0	0	0	2	0	0	0	0	0	0	0	0	1	25	34	3	5	3	6	81	0	233	0	366	30	181	13	343	161	0
OTU_47	3	0	0	0	0	0	0	0	0	0	0	0	0	4	1	0	2	0	0	0	0	0	0	0	0	0	0	0	0	0	0	0	0	0	21	765	512	297	1	0	0	0	1	2	0	0	0	0	0
OTU_96	0	11	0	0	0	0	0	0	0	0	0	31	0	0	0	0	0	0	0	0	0	1	0	0	0	15	1	1	0	0	0	0	0	1	0	0	0	0	0	16	23	124	0	0	0	0	0	0	0
OTU_60	0	14	0	0	0	0	0	0	0	0	0	26	0	0	0	0	0	0	0	0	0	0	0	0	0	24	1	3	0	0	0	0	0	3	0	0	0	0	0	8	34	167	1	0	0	0	0	0	0
OTU_122	0	0	192	37	106	46	120	143	0	41	0	0	97	0	0	0	197	0	0	0	0	0	3	0	0	0	0	0	0	0	0	0	67	73	7	12	2	4	236	0	695	0	1010	73	464	29	1123	351	0
OTU_6	0	0	6	0	5	2671	0	83	0	1	0	5	4	0	0	0	0	3	0	6	1652	14	2	15	0	0	0	2	0	7	0	0	9	3106	0	0	0	0	40	2	348	0	54	0	8	458	0	19	0
OTU_9	0	0	4	0	3	2356	0	68	2	1	2	7	4	0	0	0	0	4	0	4	1521	9	3	12	0	0	0	0	0	0	0	0	7	2753	0	0	0	0	48	0	294	0	48	0	1	389	1	10	1
OTU_65	0	0	3	0	0	0	0	0	0	0	0	22	11	0	0	6	0	0	13	6	2	6	5	0	0	0	1	0	1	9	5	0	0	54	0	0	0	0	0	245	269	0	80	0	0	0	0	4	0
OTU_30	0	0	1	0	0	0	0	0	0	0	0	1	108	0	0	232	0	0	123	30	11	22	65	1	0	0	0	0	11	55	53	7	0	238	0	5	2	0	0	0	730	0	8	0	0	0	0	3	0
OTU_81	0	0	9	238	14	154	0	17	2	12	6	152	18	0	1	2	1	0	4	4	2	10	4	2	0	0	0	1	0	2	0	1	8	134	0	0	0	0	1	10	134	0	26	473	52	190	0	17	4
OTU_17	0	0	1	0	0	0	0	2	0	0	0	583	958	0	20	379	2	573	1016	1155	1939	174	544	263	524	1	391	1157	810	475	249	503	0	1521	0	0	1	0	1	149	101	0	1	0	0	1	0	0	0
OTU_93	0	0	1	0	0	0	0	0	0	0	0	28	10	0	0	13	0	0	11	1	1	1	4	0	0	0	0	0	1	4	3	0	0	33	0	0	0	0	0	191	171	0	50	0	0	0	0	0	0
OTU_102	0	0	1	0	0	0	0	0	0	0	0	0	0	0	0	0	0	0	0	0	0	0	0	0	0	0	0	0	0	0	0	0	0	0	0	0	0	0	0	0	0	0	0	0	0	2	0	0	0
OTU_64	0	0	0	296	0	16	0	0	0	1	0	1	2	0	2	0	0	0	0	0	0	0	1	0	0	0	0	0	0	0	0	0	1	71	0	2	0	0	0	0	68	0	0	927	0	19	0	0	0
OTU_43	0	0	0	2	0	0	0	1	0	0	0	180	0	0	0	3	2	4	0	0	0	0	0	0	0	1341	4	0	0	0	0	0	13	0	35	9	2	3	17	1	0	2	1	26	1	4	0	9	3
OTU_420	0	0	0	0	4	0	0	0	0	0	0	0	2	0	0	0	0	0	0	0	0	0	0	0	0	0	0	0	0	0	0	0	0	0	0	0	0	0	0	4	0	0	0	2	3	0	1	0	0
OTU_7	0	0	0	0	0	53	0	1	0	0	709	0	3	0	0	0	0	0	0	0	0	0	4	0	0	0	0	0	0	0	0	0	0	0	0	0	0	0	0	0	2	0	1	0	1	161	3	8	1
OTU_23	0	0	0	0	0	0	0	0	0	0	0	0	7	0	0	0	0	0	0	0	0	0	0	0	0	0	0	0	0	0	0	0	0	0	0	0	0	0	0	0	0	0	0	0	0	4	1	0	0
OTU_13	0	0	0	0	0	51	0	1	0	0	481	0	8	0	0	0	0	0	0	0	0	0	2	0	0	0	0	0	0	0	0	0	0	0	0	0	0	0	0	0	0	0	1	0	1	103	6	14	0
OTU_21	0	0	0	0	0	0	0	0	0	0	0	0	3	0	0	0	0	0	0	0	0	0	0	0	0	0	0	0	0	0	0	0	0	0	0	0	0	0	0	0	0	0	0	0	0	0	0	1	0
OTU_62	0	0	0	0	0	0	0	0	0	0	0	0	5	0	0	0	0	0	0	0	3	0	0	0	0	0	0	0	0	0	0	0	0	0	0	0	0	0	0	0	0	0	0	0	0	0	0	0	0
OTU_44	0	0	0	0	0	0	0	0	0	0	0	0	0	0	0	0	0	0	0	0	0	0	0	0	0	0	0	0	0	0	0	0	0	0	0	0	0	0	0	0	0	0	0	1	0	2	4	9	0
OTU_123	0	0	0	0	0	4	0	2	0	0	0	0	0	0	0	0	0	0	0	0	0	0	0	0	0	0	0	0	0	0	0	0	0	0	0	0	0	0	0	0	0	0	0	0	0	46	1	11	0
OTU_225	0	0	0	0	0	0	0	0	0	0	7	0	0	0	0	0	0	0	0	0	0	0	0	0	0	0	0	0	0	0	0	0	0	0	0	0	0	0	0	0	0	0	0	0	0	1	0	0	0
OTU_40	0	0	0	0	0	1	0	0	0	0	0	0	0	0	0	0	0	0	0	0	0	0	0	0	0	0	0	0	0	0	0	0	0	0	0	1	0	0	0	0	0	0	0	0	1	6	0	1	1
OTU_54	0	0	0	0	0	2	0	0	0	0	1	0	9	0	0	0	0	0	0	0	7	0	0	0	0	0	0	0	0	0	0	0	0	0	0	0	0	0	0	0	0	0	0	1	0	0	0	0	0
OTU_58	0	0	0	0	0	0	0	0	0	0	0	0	0	0	0	0	0	0	0	0	0	0	0	0	0	0	0	0	0	0	0	0	0	0	0	0	0	0	0	0	0	0	0	0	0	3	5	4	0
OTU_160	0	0	0	0	0	0	0	3	0	0	0	0	0	0	0	0	0	0	0	0	0	0	0	0	0	0	0	0	0	0	0	0	0	0	0	0	0	0	0	0	0	0	0	0	0	22	0	7	0
OTU_41	0	0	0	0	0	0	0	0	0	0	0	0	0	0	0	0	0	0	0	0	0	0	0	0	0	0	0	0	0	0	0	0	0	1	0	0	0	0	0	0	0	0	1	1	0	4	1	1	1
OTU_107	0	0	0	0	0	0	0	0	0	0	1	0	0	0	0	0	0	0	0	0	0	0	0	0	0	0	0	0	0	0	0	0	0	0	0	0	0	0	0	0	0	0	0	0	0	3	0	0	0
OTU_215	0	0	0	0	0	0	0	0	0	0	0	1	6	0	0	0	0	0	0	0	0	0	0	0	0	0	0	0	0	0	0	0	0	0	0	0	0	0	0	0	2	0	0	0	0	0	0	0	0
OTU_117	0	0	0	0	0	0	0	0	0	0	0	0	3	0	0	0	0	0	0	0	0	0	0	0	0	0	0	0	0	0	0	0	0	0	0	0	0	0	0	0	1	0	0	0	0	0	0	0	0
OTU_390	0	0	0	0	0	0	0	0	0	0	0	0	0	0	0	0	0	0	0	0	0	0	0	0	0	0	0	0	0	0	0	0	0	0	0	0	0	0	0	0	0	0	0	0	0	0	0	0	0
OTU_430	0	0	0	0	0	2	0	0	0	0	1	0	0	0	0	0	0	0	0	0	0	0	0	0	0	0	0	0	0	0	0	0	0	0	0	0	0	0	0	0	0	0	1	0	0	40	0	0	1
OTU_297	0	0	0	0	0	0	0	0	0	0	0	0	0	0	0	0	0	0	0	0	0	0	0	0	0	0	0	0	0	0	0	0	0	0	0	0	0	0	0	0	0	0	0	0	0	0	0	0	0
OTU_181	0	0	0	0	0	0	0	0	0	0	8	0	0	0	0	0	0	0	0	0	0	0	0	0	0	0	0	0	0	0	0	0	0	0	0	0	0	0	0	0	0	0	0	0	0	1	0	0	0
OTU_80	0	0	0	0	0	0	0	0	0	0	55	0	0	0	0	0	0	0	0	0	0	0	0	0	0	0	0	0	0	0	0	0	0	0	0	0	0	0	0	0	0	0	0	0	0	0	0	0	0
OTU_391	0	0	0	0	0	0	0	1	0	0	0	0	0	0	0	0	0	0	0	0	0	0	1	0	0	0	0	0	0	0	0	0	0	0	0	0	0	0	0	0	2	0	1	0	0	11	3	2	0
OTU_111	0	0	0	0	0	0	0	0	0	0	0	0	3	0	0	0	0	0	0	0	0	0	0	0	0	0	0	0	0	0	0	0	0	0	0	0	0	0	0	0	0	0	0	0	0	0	0	0	0
OTU_264	0	0	0	0	0	0	0	0	0	0	0	0	0	0	0	0	0	0	0	0	0	0	0	0	0	0	0	0	0	0	0	0	0	0	0	0	0	0	1	0	1	0	0	0	0	3	1	3	0
OTU_87	0	0	0	0	0	0	0	0	0	0	73	0	0	0	0	0	0	0	0	0	0	0	0	0	0	0	0	0	0	0	0	0	0	0	0	0	0	0	0	0	0	0	0	0	0	1	0	1	0
OTU_404	0	0	0	0	0	3	0	0	0	0	4	0	0	0	0	0	0	0	0	0	0	0	0	0	0	0	0	0	0	0	0	0	0	0	0	0	0	0	0	0	0	0	1	0	0	34	0	0	0
OTU_140	0	0	0	0	0	0	0	0	0	0	0	0	3	0	0	0	0	0	0	0	0	0	0	0	0	0	0	0	0	0	0	0	0	0	0	0	0	0	0	0	0	0	0	0	0	0	0	0	0
OTU_178	0	0	0	0	0	0	0	0	0	0	0	0	0	0	0	0	0	0	0	0	0	0	0	0	0	0	0	0	0	0	0	0	0	0	0	0	0	0	0	0	0	0	0	0	0	3	0	1	0
OTU_146	0	0	0	0	0	0	0	0	0	0	0	0	0	0	0	0	0	0	0	0	0	0	0	0	0	0	0	0	0	0	0	0	0	0	1	0	0	0	0	0	0	0	0	0	0	4	0	1	0
OTU_18	0	0	0	0	0	723	0	0	0	5	0	0	2	0	0	0	0	0	0	0	0	0	0	0	0	0	0	0	0	0	0	0	0	0	0	1	0	0	1	0	1	0	3	2	0	9191	0	0	0
OTU_24	0	0	0	0	0	554	0	0	0	4	0	0	0	0	0	0	0	0	0	0	0	0	0	0	0	0	0	0	0	0	0	0	0	0	0	0	1	0	1	0	1	0	0	0	1	6725	0	0	0
OTU_14	0	0	0	0	0	8	0	8	0	0	2	458	869	0	7	344	5	599	953	894	1507	131	447	177	439	0	299	943	697	390	201	420	0	1484	0	1	0	1	0	196	103	0	0	0	0	0	0	0	1
OTU_56	0	0	0	0	0	34	0	0	0	0	0	0	0	0	0	0	0	0	0	0	0	0	0	0	0	0	0	0	0	0	0	0	0	0	0	0	0	0	0	0	0	0	0	0	0	1765	0	0	0
OTU_20	0	0	0	0	0	134	0	0	0	0	0	0	0	0	0	0	0	0	0	0	0	0	0	0	0	0	0	0	0	0	0	0	0	0	0	0	0	0	0	0	0	0	0	0	0	2233	0	0	0
OTU_15	0	0	0	0	0	149	0	0	0	0	0	0	0	0	0	0	0	0	0	0	0	0	0	0	0	0	0	0	0	0	0	0	0	0	0	0	0	0	0	0	0	0	0	0	0	2497	0	0	0
OTU_141	0	0	0	0	0	3	0	0	0	8	30	0	86	0	4	0	0	0	0	0	0	0	0	0	1	0	0	0	0	0	0	0	0	0	0	0	0	0	0	0	0	0	0	0	0	1	0	0	0
OTU_94	0	0	0	0	0	2	0	0	0	0	5	0	0	0	0	0	0	0	0	0	0	0	0	0	0	0	0	0	0	0	0	0	0	36	0	0	0	0	0	0	185	0	0	0	0	74	0	0	0
OTU_57	0	0	0	0	0	40	0	0	0	0	0	0	0	0	0	0	0	0	0	0	0	0	1	0	0	0	0	0	0	0	0	0	0	0	0	0	0	0	0	0	0	0	0	0	0	1054	0	0	0
OTU_195	0	0	0	0	0	3	0	3	0	0	0	0	0	0	0	0	0	2	0	0	0	0	0	0	0	2	0	1	0	0	0	0	11	0	10	12	1	3	7	2	0	0	1	21	0	178	0	5	5
OTU_55	0	0	0	0	0	50	0	0	0	0	0	0	0	0	0	0	0	0	0	0	0	0	1	0	0	0	0	0	0	0	0	0	0	0	0	0	0	0	0	0	0	0	0	0	0	1195	0	0	0
OTU_79	0	0	0	0	0	30	0	0	0	0	0	0	0	0	0	0	0	0	0	0	0	0	0	0	0	0	0	0	0	0	0	0	0	0	0	0	0	0	0	0	0	0	0	0	0	1440	0	0	0
OTU_210	0	0	0	0	0	6	0	0	0	0	0	500	450	0	14	25	0	347	127	163	105	26	101	55	38	0	13	32	31	65	10	63	0	1889	0	0	1	0	0	428	182	0	0	0	0	1	0	0	1
OTU_168	0	0	0	0	0	3	0	0	0	0	4	0	0	0	0	0	0	0	0	0	0	0	0	0	0	0	0	0	0	0	0	0	0	37	0	0	0	0	0	0	149	0	0	0	0	38	0	0	0
OTU_183	0	0	0	0	0	2	0	0	0	0	0	0	0	0	0	0	0	0	0	0	0	0	0	0	0	0	0	0	0	0	0	0	0	0	0	0	0	0	0	0	0	0	0	0	0	24	0	0	0
OTU_365	0	0	0	0	0	1	0	0	0	0	0	0	0	0	0	0	0	0	0	0	0	0	0	0	0	0	0	0	0	0	0	0	0	0	0	0	0	0	0	0	0	0	0	0	0	20	1	0	0
OTU_108	0	0	0	0	0	2	0	0	0	0	0	0	24	0	5	0	0	5	0	0	13	0	1	0	0	0	0	0	0	0	0	1	0	46	0	0	0	1	3	0	218	0	1	0	0	28	1	0	0
OTU_85	0	0	0	0	0	1	0	2	0	7	43	0	138	0	7	0	0	0	0	0	2	0	3	0	3	0	0	0	0	0	0	2	0	0	0	0	0	0	0	0	0	0	0	0	0	3	0	0	1
OTU_257	0	0	0	0	0	1	0	0	0	0	0	0	0	0	0	0	0	0	0	0	0	0	0	0	0	0	0	0	0	0	0	0	0	0	0	0	0	0	0	0	0	0	0	0	0	15	0	0	0
OTU_371	0	0	0	0	0	4	0	0	0	0	0	0	0	0	0	0	0	0	0	0	0	0	0	0	0	0	0	0	0	0	0	0	0	0	0	0	0	0	0	0	0	0	0	0	0	8	0	1	0
OTU_244	0	0	0	0	0	0	0	3	0	0	0	0	0	0	0	0	0	0	0	0	0	0	0	0	0	0	0	0	0	0	0	0	0	0	1	0	0	0	0	0	1	3	2	0	1	7	7	6	1
OTU_289	0	0	0	0	0	0	0	1	0	0	0	0	0	0	0	0	0	0	0	0	0	0	0	0	0	0	0	0	0	0	0	0	0	0	0	0	0	0	1	0	4	0	2	0	0	4	6	4	3
OTU_27	0	0	0	0	0	0	0	1	0	0	0	3	81	0	0	182	0	0	115	28	5	19	44	0	0	0	0	0	7	37	32	14	0	221	0	1	6	1	0	4	719	0	34	0	0	1	0	4	0
OTU_132	0	0	0	0	0	0	0	0	0	2	0	0	16	0	6	0	0	7	0	0	10	0	0	0	1	0	1	0	0	0	0	0	0	27	0	1	0	0	1	0	188	0	0	0	0	21	0	1	0
OTU_116	0	0	0	0	0	0	0	0	0	0	0	0	0	0	0	0	1	0	0	0	0	0	0	0	0	0	0	0	0	0	0	0	0	0	0	0	0	0	0	0	0	0	0	1	0	0	0	0	0
OTU_128	0	0	0	0	0	0	0	0	0	0	0	0	0	0	2	0	1	0	0	0	0	0	0	0	0	0	0	0	0	0	0	0	0	0	0	0	0	0	0	0	0	0	0	0	0	0	0	0	0
OTU_10	0	0	0	0	0	0	0	0	0	0	231	1	59	0	1	2140	0	4	402	177	50	55	21	174	12	0	0	0	46	171	99	28	0	129	0	0	0	0	0	1	30	0	0	0	0	0	0	0	0
OTU_12	0	0	0	0	0	0	0	0	0	0	207	3	78	0	2	2002	0	4	371	163	37	55	16	161	2	0	0	0	41	172	76	20	0	116	0	0	1	0	0	0	24	0	0	0	0	0	0	0	0
OTU_42	0	0	0	0	0	0	0	0	0	0	3	24	15	0	0	0	0	0	30	63	0	2	2	0	0	0	0	0	10	29	9	4	0	0	0	0	0	0	0	1	0	0	0	0	0	0	0	0	0
OTU_328	0	0	0	0	0	0	0	0	0	0	0	551	516	0	0	17	0	445	79	101	88	8	107	15	40	0	11	6	54	56	9	13	0	2330	0	0	0	0	0	587	237	0	0	0	0	0	1	0	0
OTU_63	0	0	0	0	0	0	0	0	0	0	0	124	0	0	0	2	0	0	0	0	0	0	0	0	0	1009	2	0	0	0	0	0	0	0	0	0	0	0	0	0	0	0	0	0	0	0	0	0	1
OTU_33	0	0	0	0	0	0	0	0	0	0	0	24	13	0	0	0	0	0	45	85	0	9	1	3	0	0	0	0	10	24	14	12	0	0	0	0	0	0	0	1	0	0	0	0	0	0	0	0	1
OTU_279	0	0	0	0	0	0	0	0	0	0	0	1	0	0	15	0	0	0	0	0	0	0	24	0	0	0	0	0	0	0	0	0	0	0	0	0	0	0	0	0	0	0	0	0	0	0	0	0	0
OTU_283	0	0	0	0	0	0	0	0	0	0	0	1	0	0	0	0	0	0	0	0	0	4	0	0	0	2	0	0	0	0	0	1	0	0	0	0	0	0	0	134	4	9	0	0	0	0	0	0	0
OTU_163	0	0	0	0	0	0	0	0	0	0	0	1	0	0	0	0	0	0	0	0	0	0	0	0	0	0	0	0	0	0	0	0	0	0	0	0	0	0	0	0	1	0	0	0	0	0	12	0	1
OTU_438	0	0	0	0	0	0	0	0	0	0	0	0	24	0	0	0	0	0	0	0	0	0	0	0	0	0	0	0	0	0	0	0	0	0	0	0	0	0	0	0	0	0	0	0	0	0	0	0	0
OTU_441	0	0	0	0	0	0	0	0	0	0	0	0	17	0	0	0	0	0	0	0	0	0	0	0	0	0	0	0	0	0	0	0	0	0	0	0	0	0	0	0	4	0	0	0	0	0	0	0	0
OTU_312	0	0	0	0	0	0	0	0	0	0	0	0	8	0	0	0	0	0	0	0	0	0	0	0	0	0	0	0	0	0	0	0	0	0	0	0	0	0	0	0	4	0	0	0	0	0	0	0	0
OTU_405	0	0	0	0	0	0	0	0	0	0	0	0	1	0	0	0	0	0	0	0	0	0	0	0	0	0	0	0	0	0	0	0	0	0	0	0	0	0	6	2	21	0	4	1	1	0	6	0	0
OTU_34	0	0	0	0	0	0	0	0	0	0	0	0	0	0	0	0	0	0	0	0	0	0	0	0	0	0	0	0	0	0	0	0	0	0	0	0	0	0	0	0	0	0	0	0	0	0	0	0	0
OTU_59	0	0	0	0	0	0	0	0	0	0	0	0	0	0	0	0	0	0	0	0	0	0	0	0	0	0	0	0	0	0	0	0	0	0	0	0	0	0	0	0	0	0	0	0	0	0	0	0	0
OTU_176	0	0	0	0	0	0	0	0	0	0	0	0	0	0	27	0	0	0	0	0	0	0	34	0	0	0	0	0	0	0	0	0	0	0	0	0	0	0	0	0	0	0	0	0	0	0	0	0	0
OTU_433	0	0	0	0	0	0	0	0	0	0	0	0	0	0	1	0	0	0	0	0	0	0	0	0	0	0	0	0	0	0	0	0	0	0	0	0	0	0	0	0	0	0	0	0	0	0	0	0	1
OTU_136	0	0	0	0	0	0	0	0	0	0	0	0	0	0	0	0	0	0	0	0	0	0	0	0	0	0	0	0	0	0	0	0	0	0	1	1	0	0	5	2	5	0	2	2	0	12	0	47	5
OTU_121	0	0	0	0	0	0	0	0	0	0	0	0	0	0	0	0	0	0	0	0	0	0	0	0	0	0	0	0	0	0	0	0	0	0	1	0	0	0	3	3	5	0	4	2	0	21	1	38	8
OTU_403	0	0	0	0	0	0	0	0	0	0	0	0	0	0	0	0	0	0	0	0	0	6	0	0	0	1	0	0	0	0	0	0	0	0	0	0	0	0	0	156	0	0	0	0	0	0	0	0	0
OTU_265	0	0	0	0	0	0	0	0	0	0	0	0	0	0	0	0	0	0	0	0	0	0	1	0	0	0	0	0	0	0	0	0	0	0	0	0	0	0	0	0	0	0	0	0	0	0	11	0	0
OTU_271	0	0	0	0	0	0	0	0	0	0	0	0	0	0	0	0	0	0	0	0	0	0	1	0	0	0	0	0	0	0	0	0	0	0	0	0	0	0	0	0	0	0	0	0	0	0	1	0	0
OTU_77	0	0	0	0	0	0	0	0	0	0	0	0	0	0	0	0	0	0	0	0	0	0	0	0	0	0	0	0	0	0	0	0	0	0	0	0	0	0	0	0	0	0	0	0	0	0	0	0	0
OTU_333	0	0	0	0	0	0	0	0	0	0	0	0	0	0	0	0	0	0	0	0	0	0	0	0	0	0	0	0	0	0	0	0	0	2	0	0	0	0	0	29	0	0	0	0	0	0	0	0	0
OTU_392	0	0	0	0	0	0	0	0	0	0	0	0	0	0	0	0	0	0	0	0	0	0	0	0	0	0	0	0	0	0	0	0	0	0	1	1	0	0	7	0	1	0	3	2	0	25	3	4	3
OTU_435	0	0	0	0	0	0	0	0	0	0	0	0	0	0	0	0	0	0	0	0	0	0	0	0	0	0	0	0	0	0	0	0	0	0	2	3	0	2	11	0	1	0	10	2	1	5	9	6	4
OTU_180	0	0	0	0	0	0	0	0	0	0	0	0	0	0	0	0	0	0	0	0	0	0	0	0	0	0	0	0	0	0	0	0	0	0	0	0	0	0	1	0	0	0	1	2	0	76	3	0	0
OTU_243	0	0	0	0	0	0	0	0	0	0	0	0	0	0	0	0	0	0	0	0	0	0	0	0	0	0	0	0	0	0	0	0	0	0	0	0	0	0	2	1	22	0	14	0	0	0	10	0	1
OTU_400	0	0	0	0	0	0	0	0	0	0	0	0	0	0	0	0	0	0	0	0	0	0	0	0	0	0	0	0	0	0	0	0	0	0	0	0	0	0	1	0	0	0	54	0	0	0	0	0	0
OTU_109	0	0	0	0	0	0	0	0	0	0	0	0	0	0	0	0	0	0	0	0	0	0	0	0	0	0	0	0	0	0	0	0	0	0	0	0	0	0	1	4	4	0	0	1	0	0	7	0	2
OTU_71	0	0	0	0	0	0	0	0	0	0	0	0	0	0	0	0	0	0	0	0	0	0	0	0	0	0	0	0	0	0	0	0	0	0	0	0	0	0	0	2	7	0	0	0	0	1	10	0	2
OTU_218	0	0	0	0	0	0	0	0	0	0	0	0	0	0	0	0	0	0	0	0	0	0	0	0	0	0	0	0	0	0	0	0	0	0	0	0	0	0	0	0	1	0	2	0	0	35	0	0	0
OTU_326	0	0	0	0	0	0	0	0	0	0	0	0	0	0	0	0	0	0	0	0	0	0	0	0	0	0	0	0	0	0	0	0	0	0	0	0	0	0	0	0	0	0	66	0	0	0	0	0	0
OTU_167	0	0	0	0	0	0	0	0	0	0	0	0	0	0	0	0	0	0	0	0	0	0	0	0	0	0	0	0	0	0	0	0	0	0	0	0	0	0	0	0	0	0	4	0	0	0	16	0	1
OTU_217	0	0	0	0	0	0	0	0	0	0	0	0	0	0	0	0	0	0	0	0	0	0	0	0	0	0	0	0	0	0	0	0	0	0	0	0	0	0	0	0	0	0	3	0	0	0	0	0	0
OTU_113	0	0	0	0	0	0	0	0	0	0	0	0	0	0	0	0	0	0	0	0	0	0	0	0	0	0	0	0	0	0	0	0	0	0	0	0	0	0	0	0	0	0	0	0	1	0	8	0	3
OTU_270	0	0	0	0	0	0	0	0	0	0	0	0	0	0	0	0	0	0	0	0	0	0	0	0	0	0	0	0	0	0	0	0	0	0	0	0	0	0	0	0	0	0	0	0	0	21	2	0	0
OTU_329	0	0	0	0	0	0	0	0	0	0	0	0	0	0	0	0	0	0	0	0	0	0	0	0	0	0	0	0	0	0	0	0	0	0	0	0	0	0	0	0	0	0	0	0	0	0	2	0	0
OTU_332	0	0	0	0	0	0	0	0	0	0	0	0	0	0	0	0	0	0	0	0	0	0	0	0	0	0	0	0	0	0	0	0	0	0	0	0	0	0	0	0	0	0	0	0	0	0	0	0	0
OTU_91	0	0	0	0	0	0	0	0	0	0	0	0	0	0	0	0	0	0	0	0	0	0	0	0	0	0	0	0	0	0	0	0	0	0	0	0	0	0	0	0	0	0	0	0	0	0	0	0	0
[truncated: 40 more columns]
