# Supplementary material for: The active microbial community more accurately reflects the anaerobic digestion process: 16S rRNA (gene) sequencing as a predictive tool
Source: Microbiome. 2018 Apr 2;6:63. doi: 10.1186/s40168-018-0449-9 (PMC5879801; doi:10.1186/s40168-018-0449-9)
Supplement: Supplementary file 3 — OTU table bacteria. This file contains the OTU table of the bacterial community that was generated as described in the ‘Methods’ section and that was used for further analyses and creation of some of the figures. This file is to be published online as Supporting Information. (CSV 568 kb) [file 40168_2018_449_MOESM3_ESM.csv]

	cDNA1	cDNA12	cDNA5	DNA586	DNA597	cDNA10	cDNA11	cDNA13	cDNA15	cDNA16	cDNA17	cDNA18	cDNA19	cDNA20	cDNA21	cDNA22	cDNA23	cDNA24	cDNA25	cDNA26	cDNA27	cDNA3	cDNA30	cDNA31	cDNA35	cDNA38	cDNA40	cDNA43	cDNA44	cDNA6	cDNA8	cDNA9	DNA587	DNA588	DNA590	DNA591	DNA595	DNA596	DNA598	DNA600	DNA601	DNA602	DNA603	DNA604	DNA606	DNA610	DNA611	DNA612	DNA614
OTU_613	6	110	1	2	6	0	0	0	0	0	0	0	0	0	0	0	0	0	0	0	0	0	0	0	0	0	0	0	0	0	0	0	0	0	0	0	0	0	0	0	0	0	0	0	0	0	0	0	0
OTU_56	107	177	6	9	17	30	25	19	33	135	19	64	3	9	35	8	1	1	20	38	27	6	138	95	1	1	12	8	58	84	8	8	5	2	1	10	3	4	2	4	6	2	6	8	10	75	1	17	1
OTU_122	138	42	21	4	3	27	38	67	0	44	34	46	17	10	1	5	3	17	0	0	1	3	6	1	7	1	11	5	39	16	17	14	9	0	2	3	3	12	8	0	2	2	3	0	0	6	0	2	2
OTU_1	2246	276	463	520	151	343	34	103	0	17	0	13	0	0	614	0	1	0	12	905	86	541	110	305	0	1	27	0	147	463	2	76	1608	964	757	761	763	33	67	0	6	2	21	0	1411	696	2163	531	1
OTU_17	107	103	20	11	9	53	17	16	3	511	91	143	4	16	43	1	6	9	197	116	54	7	94	422	0	5	46	110	177	15	0	3	11	7	1	5	12	2	3	0	46	17	25	0	16	328	44	57	8
OTU_20	301	78	90	64	47	307	269	370	0	43	0	150	0	0	10	0	0	2	2	0	15	96	2	0	0	0	0	123	146	9	0	27	197	111	104	1	598	161	48	0	3	0	17	0	3	72	0	36	0
OTU_4	1297	150	272	297	50	174	23	50	0	9	1	6	0	0	289	0	3	0	1	413	39	366	38	153	0	0	15	0	67	252	4	29	770	459	353	371	413	15	34	0	1	0	6	0	599	383	1435	346	2
OTU_59	310	63	41	11	5	56	69	155	0	75	45	67	21	9	1	10	12	29	2	0	6	8	17	8	14	2	39	14	89	38	21	26	16	9	9	8	7	33	12	0	5	5	10	2	0	13	0	3	7
OTU_6	370	213	102	103	45	191	23	112	0	386	40	322	67	1	10	6	0	13	11	1	54	19	282	101	0	2	457	16	160	66	1	0	58	10	41	49	69	3	21	0	24	15	106	40	32	211	0	167	14
OTU_62	18	4	94	7	1	0	0	0	0	4	0	3	0	0	11	0	0	0	1	1	10	142	0	0	0	0	0	0	12	6	0	0	146	95	62	8	1	0	0	0	0	0	6	0	29	44	49	97	0
OTU_15	224	241	101	70	60	41	63	52	1	319	13	98	19	18	12	9	21	29	8	8	75	132	20	2	8	3	3	98	55	73	14	5	101	38	51	101	66	43	8	1	98	8	53	16	44	348	49	446	33
OTU_139	163	87	22	39	12	7	18	50	0	3	0	0	0	0	6	0	0	0	3	14	9	7	2	0	0	0	0	0	1	55	0	0	7	4	4	40	0	8	3	0	0	0	0	0	0	1	4	0	0
OTU_464	4	3	0	1	1	32	405	159	0	2	0	2	0	0	0	0	2	1	2	0	0	0	1	4	0	0	0	0	0	0	0	4	0	0	0	0	19	99	31	0	1	0	0	0	0	3	0	0	1
OTU_674	3	1	1	0	0	2	2	0	1	1	0	1	0	1	0	0	3	0	0	0	1	2	0	0	1	0	0	0	5	0	1	0	3	0	1	0	0	0	0	2	0	0	0	1	0	2	0	0	0
OTU_157	26	27	7	1	9	3	43	18	0	3	2	44	0	1	0	0	1	0	0	0	0	8	1	0	0	0	0	3	2	4	0	2	3	4	0	3	2	16	0	0	0	0	7	0	0	19	0	2	1
OTU_357	4	1	1	0	0	0	6	0	0	13	2	1	0	0	0	0	0	1	0	0	0	0	0	0	0	0	0	1	1	1	0	1	0	0	0	0	0	0	0	0	1	0	0	1	0	0	0	0	0
OTU_10	65	125	77	78	56	24	22	24	3	254	1	55	7	10	15	5	3	14	4	17	57	124	58	0	0	3	0	50	180	11	14	0	230	113	98	45	136	17	9	1	100	6	88	5	67	112	87	297	4
OTU_778	6	0	6	4	0	0	0	0	0	0	0	0	0	0	8	0	0	0	0	2	2	1	0	0	0	0	0	0	13	0	0	0	1	1	0	0	0	0	0	0	0	0	0	0	2	1	0	0	0
OTU_2	494	593	298	195	387	79	169	189	6	797	57	262	46	61	39	31	83	80	39	53	233	318	112	16	15	18	6	266	201	193	56	18	308	199	154	333	240	166	50	2	429	18	281	49	145	976	95	1159	95
OTU_43	104	26	26	14	9	118	114	108	0	25	0	58	0	0	4	0	1	1	0	0	3	31	1	0	0	0	0	30	46	4	0	5	65	26	33	1	219	43	16	0	0	0	7	0	2	36	0	27	0
OTU_797	21	28	0	2	3	36	236	121	0	10	8	16	0	0	0	1	77	29	4	0	0	0	9	12	1	2	41	20	0	10	21	73	0	0	0	1	7	62	9	0	0	1	1	0	0	1	0	0	2
OTU_13	74	179	1	27	34	20	132	324	0	549	198	279	29	330	0	2	24	11	0	0	3	2	13	122	17	10	56	136	28	198	9	36	0	0	1	234	29	85	128	0	211	158	218	28	0	7	0	18	94
OTU_66	234	142	47	61	33	9	52	92	0	4	0	0	0	0	7	0	0	0	3	24	12	9	2	1	0	0	0	0	3	59	0	0	20	7	16	90	2	12	10	0	0	0	0	0	1	1	6	5	0
OTU_23	181	254	16	22	60	52	52	42	62	207	32	114	1	13	77	9	1	3	72	79	42	5	336	221	1	1	24	10	110	199	8	19	5	4	5	25	11	11	4	16	15	2	21	19	18	166	6	36	0
OTU_244	9	81	0	2	0	0	0	0	0	0	0	0	0	0	12	0	0	0	0	65	11	0	4	0	0	0	0	0	36	2	0	0	0	0	0	0	0	0	0	0	0	0	0	0	7	0	40	26	0
OTU_673	2	15	4	2	1	0	10	0	0	4	0	10	0	0	3	0	0	0	0	0	5	3	4	6	0	0	0	5	10	0	0	3	0	0	0	0	0	4	0	0	0	0	0	0	3	2	1	7	1
OTU_11	81	89	18	9	12	60	5	10	2	398	63	151	2	20	37	1	4	7	202	86	48	12	96	374	0	3	38	111	171	14	0	4	10	2	5	8	20	5	1	0	32	13	19	1	20	297	34	43	11
OTU_117	40	43	9	12	23	13	83	25	0	10	9	70	0	0	1	0	1	1	0	0	2	11	5	1	0	2	2	12	10	7	0	2	9	15	11	1	1	28	2	0	1	0	26	0	0	24	0	8	5
OTU_714	8	5	0	0	0	0	3	6	0	11	0	7	3	0	0	3	0	3	0	0	0	0	5	0	0	0	11	3	33	4	0	0	0	0	0	2	0	1	0	0	1	0	3	1	0	0	0	0	0
OTU_71	12	280	0	1	2	0	0	18	0	0	0	0	0	0	0	6	0	8	1	187	690	0	1	0	0	10	4	0	0	5	1	14	0	0	0	0	0	0	2	0	0	0	0	0	0	0	18	66	0
OTU_16	37	74	12	14	36	3	32	10	99	303	105	96	131	196	4	97	72	239	3	2	17	13	11	4	9	11	6	182	41	13	38	1	11	6	3	16	15	22	4	82	86	23	76	106	7	183	6	64	143
OTU_38	48	79	38	47	18	14	20	4	0	139	1	35	1	4	11	6	2	7	0	7	21	72	20	0	2	0	0	26	83	7	13	0	110	50	38	25	82	8	4	1	55	3	35	1	29	62	86	135	2
OTU_375	27	4	5	1	1	3	0	0	0	1	0	5	0	0	6	0	0	0	1	1	22	6	5	0	0	0	0	2	4	0	0	0	3	4	0	0	0	0	0	0	0	0	2	0	1	5	1	21	0
OTU_217	2	2	0	0	4	0	0	14	8	6	14	12	11	52	1	6	0	12	0	1	0	0	1	0	1	1	5	0	2	6	49	2	0	0	0	3	0	4	3	4	2	6	3	4	0	0	0	0	3
OTU_546	1	19	2	6	7	1	2	1	0	24	0	6	0	4	7	0	0	0	0	4	7	10	7	0	0	0	0	9	16	1	1	0	28	10	4	2	11	2	1	0	9	1	7	0	6	4	6	15	0
OTU_31	128	77	27	37	11	89	11	32	0	146	12	116	25	0	5	5	0	6	3	1	15	12	87	31	0	0	123	6	41	32	0	0	14	2	7	9	17	2	7	0	5	3	16	18	16	69	0	59	9
OTU_68	20	28	5	2	7	4	15	5	50	96	25	29	44	90	0	42	30	91	0	0	6	2	2	3	2	3	3	34	13	10	18	4	6	1	0	7	4	9	0	29	16	3	7	26	1	59	3	29	38
OTU_654	3	15	0	1	3	0	6	2	0	0	0	1	0	0	0	0	0	0	0	0	0	0	0	0	0	0	0	0	1	0	0	0	1	3	1	0	0	4	0	0	0	0	0	0	1	0	0	0	0
OTU_476	28	3	15	21	2	2	1	2	0	2	0	1	0	0	0	0	0	0	0	0	2	15	0	0	0	0	1	2	0	1	0	0	20	11	8	8	8	4	2	0	7	0	7	0	0	5	0	3	0
OTU_53	33	28	45	15	49	0	0	0	0	58	0	17	1	0	18	0	0	1	4	10	38	45	17	0	0	0	0	1	25	7	0	0	25	22	7	16	0	0	0	0	18	0	16	4	58	98	39	155	0
OTU_395	1	94	1	0	4	3	3	12	0	2	0	0	0	1	4	0	0	0	2	56	0	0	2	5	0	0	0	2	1	3	0	0	1	0	0	0	0	0	1	0	0	0	0	0	1	2	20	0	0
OTU_269	4	5	1	8	9	0	9	25	1	2	0	2	5	7	0	1	0	2	0	4	1	0	1	0	0	0	0	0	10	14	7	2	3	2	1	11	0	108	23	1	4	0	1	5	3	3	0	3	2
OTU_462	7	5	0	0	8	2	2	7	0	1	0	14	0	0	0	0	2	1	1	0	0	1	1	0	0	0	0	18	0	3	0	2	0	2	1	1	5	1	0	0	0	0	2	0	0	8	0	3	2
OTU_319	11	11	5	6	4	2	4	3	0	13	0	1	0	0	2	0	1	0	0	4	3	9	5	3	1	0	0	0	4	0	0	1	3	1	3	1	2	0	0	0	1	0	1	0	2	21	12	11	1
OTU_540	11	18	2	3	4	0	4	11	0	2	0	3	0	0	1	0	0	0	0	0	0	3	0	0	0	0	0	0	3	1	0	0	0	0	0	1	0	3	1	0	0	0	0	0	1	0	0	0	0
OTU_176	1	2	0	0	0	0	11	3	0	0	0	0	0	0	0	0	0	272	0	1	0	0	0	0	0	0	0	0	1	0	0	0	0	0	0	0	0	2	0	1	0	0	0	0	0	0	0	0	0
OTU_293	10	0	0	0	0	0	11	0	0	0	0	0	0	0	0	23	0	2	0	0	3	0	2	0	0	0	0	0	0	2	0	3	0	0	0	0	0	0	0	0	0	0	0	0	0	0	0	0	0
OTU_776	3	0	4	1	0	0	0	0	0	0	0	0	0	0	10	0	0	0	1	6	1	0	1	0	0	0	0	0	4	0	0	0	0	0	0	0	0	0	0	0	0	0	0	0	3	0	7	0	0
OTU_425	6	2	0	3	1	0	26	37	0	0	0	0	0	0	0	0	0	0	0	0	0	0	0	0	0	0	0	0	0	0	0	0	0	1	0	1	0	26	4	0	0	0	0	0	1	0	0	0	0
OTU_233	22	15	10	8	9	0	6	8	0	17	0	5	0	0	0	2	2	4	2	2	7	8	10	1	1	2	1	6	7	0	0	1	6	2	2	2	3	1	4	0	5	0	3	0	4	49	13	17	3
OTU_634	7	4	0	1	0	0	7	5	0	2	0	6	0	0	0	1	0	1	0	0	0	1	0	0	0	0	0	11	0	0	0	1	0	0	0	1	2	0	0	0	0	0	0	0	0	3	0	0	1
OTU_77	5	59	0	1	1	4	10	11	0	110	6	7	6	1	0	2	16	0	0	0	2	0	63	40	0	24	8	7	1	0	0	3	0	0	0	0	0	0	1	0	6	1	1	0	0	4	0	0	0
OTU_614	3	35	0	1	1	0	0	0	0	0	0	0	0	0	0	1	0	0	0	0	0	0	0	0	0	0	0	0	1	0	0	0	0	0	0	0	0	0	0	0	0	0	0	0	0	0	0	0	0
OTU_657	4	3	1	0	1	1	1	0	1	3	2	2	0	0	1	3	0	2	0	1	6	1	0	0	0	0	0	1	1	1	0	0	0	0	1	0	1	0	0	0	2	0	2	0	0	2	2	5	2
OTU_265	7	0	0	0	0	0	9	0	4	0	0	0	0	0	383	137	162	41	436	0	384	0	173	10	596	382	66	0	0	198	4	188	0	0	0	1	0	0	0	1	0	0	0	0	14	148	0	48	12
OTU_590	1	4	0	0	0	0	0	1	0	0	0	1	0	1	0	0	0	0	0	0	0	0	0	1	0	0	0	0	0	0	0	0	0	0	0	0	0	0	0	0	0	0	0	0	0	0	0	0	0
OTU_42	49	109	0	14	18	31	85	186	0	289	127	158	14	225	0	1	9	3	1	1	5	0	9	57	6	3	19	75	11	144	6	26	0	0	0	118	22	42	58	0	107	53	100	16	1	3	0	9	66
OTU_161	15	24	0	3	2	2	17	17	20	14	14	6	12	12	3	34	0	9	0	8	1	0	5	2	0	11	5	0	19	11	1	1	0	0	0	7	0	8	2	14	3	11	4	9	1	1	1	1	2
OTU_126	8	150	0	0	0	0	0	8	0	0	0	0	0	0	0	0	0	4	0	92	397	0	0	1	0	7	1	0	0	4	1	2	0	0	0	2	0	0	0	0	0	0	0	0	0	0	14	40	0
OTU_215	4	8	0	4	5	3	18	14	58	24	30	8	12	3	0	142	0	4	1	0	0	0	25	14	1	26	27	1	3	6	48	8	0	0	0	8	0	10	3	39	9	19	0	7	0	8	0	0	41
OTU_27	5	17	0	5	10	19	37	100	4	85	18	19	2	293	0	15	13	15	0	0	0	0	0	2	20	17	23	74	3	4	172	11	0	2	0	7	10	249	59	6	32	11	28	16	0	0	0	0	18
OTU_619	17	8	2	0	0	0	0	0	0	0	0	0	0	0	0	0	0	0	0	0	0	0	0	0	0	0	0	0	2	1	0	0	0	0	0	0	0	0	0	0	0	0	0	0	0	0	0	0	0
OTU_398	2	6	5	10	10	0	5	0	0	1	0	2	3	0	1	1	0	1	0	0	1	2	3	1	0	0	1	3	8	0	0	5	3	2	3	0	1	2	1	0	0	1	1	6	0	13	3	5	0
OTU_183	18	111	0	4	13	0	0	0	0	0	0	0	0	0	42	0	0	0	0	143	37	0	17	0	0	0	0	0	99	3	0	0	0	0	0	0	0	0	0	0	0	0	0	0	26	0	61	29	0
OTU_311	4	17	0	1	0	0	13	5	18	14	8	3	3	19	0	22	0	3	0	0	1	0	4	1	0	2	0	0	1	3	27	1	1	0	0	0	0	4	1	2	0	1	0	4	0	2	1	5	0
OTU_453	4	6	1	4	4	0	0	1	0	4	0	2	0	0	0	0	0	0	0	3	0	5	1	0	0	0	3	0	6	0	0	0	7	5	1	1	0	2	1	0	1	0	3	0	1	8	4	10	0
OTU_459	5	19	0	0	1	5	2	4	0	43	2	1	1	0	0	1	4	1	0	0	0	0	11	16	0	9	3	1	1	0	0	0	0	0	0	0	2	0	0	0	0	0	0	0	0	1	0	1	0
OTU_151	3	5	0	1	5	36	20	32	0	11	0	3	0	0	0	0	0	0	0	0	0	0	0	4	0	2	2	8	7	3	0	3	0	0	0	2	24	120	57	0	3	0	3	0	0	0	0	2	0
OTU_695	1	2	0	0	0	0	2	0	0	1	0	0	0	0	1	1	0	0	0	0	0	0	1	0	0	0	0	0	0	0	0	0	0	0	0	0	0	3	0	1	1	0	0	2	3	0	4	0	0
OTU_726	9	10	2	6	8	0	7	5	0	5	0	2	1	2	0	0	0	5	0	2	1	3	2	0	0	0	0	0	5	2	7	0	1	3	1	8	0	4	5	0	3	0	1	2	4	0	2	1	0
OTU_253	2	17	0	2	8	0	24	17	15	32	32	28	25	5	0	14	6	10	0	0	0	0	5	0	3	8	53	2	11	32	0	2	1	0	0	4	0	11	4	11	2	7	4	4	0	0	0	1	4
OTU_79	19	5	45	2	4	0	0	0	0	3	0	1	0	0	6	0	0	0	0	1	0	71	2	0	0	0	0	0	11	4	0	0	83	42	36	1	0	0	0	0	0	0	1	0	12	19	34	51	0
OTU_355	3	17	1	1	21	3	1	2	0	19	0	0	0	0	0	0	0	0	0	0	1	0	16	5	0	0	0	0	0	0	0	0	1	0	0	0	2	0	0	0	1	0	0	0	0	0	0	1	0
OTU_667	2	0	3	0	2	0	0	0	0	0	0	0	0	0	0	0	0	0	0	0	0	2	0	0	0	0	0	0	0	0	0	0	2	0	0	0	0	0	0	0	0	0	0	0	0	1	2	4	0
OTU_346	2	15	1	1	3	0	17	19	8	11	6	3	9	10	0	15	0	1	0	0	0	0	11	0	0	1	4	0	1	17	1	0	0	0	0	5	0	8	6	8	4	4	0	1	0	0	0	1	0
OTU_599	7	0	1	0	0	2	1	1	0	1	0	10	0	0	0	0	0	0	0	0	0	1	0	0	0	0	0	31	0	0	0	0	1	1	0	0	8	0	0	0	0	0	2	0	0	16	0	5	0
OTU_719	3	2	0	1	1	0	0	0	0	0	0	0	0	0	0	0	0	0	0	1	3	0	0	0	0	0	0	0	1	0	0	0	0	0	0	0	0	0	0	0	0	0	0	0	0	1	0	6	0
OTU_384	10	15	1	6	14	0	1	4	14	10	0	6	3	2	2	1	2	1	0	3	5	2	2	0	0	0	0	0	5	10	1	0	2	0	0	13	1	0	0	7	4	0	2	1	2	4	5	7	0
OTU_490	8	9	0	1	2	0	10	3	0	3	0	0	0	0	2	0	0	4	1	0	0	0	4	0	0	0	0	0	6	4	0	0	0	0	0	0	0	10	0	0	0	0	0	1	0	1	0	1	0
OTU_160	23	33	0	8	11	2	47	49	3	10	5	8	1	3	0	16	0	0	1	0	4	0	33	13	4	2	22	0	4	15	32	20	0	0	0	25	2	35	18	2	1	3	3	7	0	13	0	1	1
OTU_397	5	3	2	12	7	0	11	1	0	2	0	6	2	0	0	0	2	0	0	2	0	0	2	0	1	0	4	3	11	0	0	4	0	0	0	0	0	6	0	0	1	0	1	1	0	5	0	4	0
OTU_197	4	2	1	3	0	1	0	2	0	17	10	24	0	0	46	0	0	82	0	14	7	2	9	5	0	0	19	3	292	5	0	0	5	2	1	3	3	0	0	0	0	1	6	0	21	4	14	7	7
OTU_728	1	13	0	1	6	0	17	1	0	1	0	0	0	0	0	0	0	2	0	0	1	0	1	0	0	2	0	0	0	1	0	1	0	0	0	3	0	21	0	1	2	0	0	0	0	0	0	2	0
OTU_299	19	5	9	2	4	11	4	2	0	0	0	49	0	0	0	0	0	0	0	0	1	5	0	0	0	0	0	119	5	0	0	0	9	4	5	0	41	0	0	0	0	0	6	0	0	41	0	7	0
OTU_765	5	0	0	0	0	0	35	0	0	0	0	0	0	0	0	0	0	3	0	0	0	0	0	2	0	46	0	0	0	7	0	24	0	0	0	2	0	0	0	0	0	0	0	0	0	0	0	0	0
OTU_536	9	6	1	7	1	0	5	2	0	0	0	1	1	0	0	0	0	0	0	1	1	1	3	0	0	0	1	5	5	0	1	3	0	0	0	0	0	2	0	0	0	0	3	0	0	3	1	3	0
OTU_130	13	21	14	13	21	0	0	1	0	20	0	10	0	0	20	0	0	0	3	7	27	23	13	0	0	0	0	0	8	1	0	0	11	14	7	6	0	0	0	0	10	0	14	0	34	48	13	89	0
OTU_127	3	10	0	3	11	29	31	59	0	19	1	2	0	0	0	0	0	0	0	0	0	0	1	9	0	1	5	7	7	4	0	3	0	0	0	5	27	233	83	0	13	0	1	0	0	1	0	0	1
OTU_18	9	0	0	0	0	0	17	0	17	0	0	0	0	0	940	348	694	98	1948	0	926	0	593	24	1609	1241	174	1	0	630	20	745	0	0	0	7	0	1	0	0	0	0	0	0	42	430	0	105	34
OTU_684	5	4	2	5	4	0	0	0	0	7	0	1	0	0	0	0	0	0	0	0	1	1	4	0	0	0	0	0	17	4	0	0	1	0	1	0	0	0	0	0	1	0	0	0	0	2	0	10	0
OTU_194	2	0	1	0	0	3	0	0	0	18	5	18	1	0	16	2	0	55	0	1	0	1	4	3	0	0	20	4	139	9	0	0	3	1	1	5	0	0	2	0	2	2	3	0	11	0	5	7	5
OTU_535	1	1	1	0	0	0	4	1	5	3	6	0	1	3	0	4	1	5	0	0	0	0	0	0	0	1	1	0	7	0	2	0	0	0	0	0	0	0	0	1	0	0	0	0	0	0	0	0	0
OTU_49	9	21	18	23	17	12	9	8	1	13	3	19	6	3	0	5	1	1	0	0	0	8	8	5	0	0	3	31	33	7	0	39	12	8	6	13	7	118	7	0	12	4	20	3	0	18	0	2	14
OTU_653	4	9	2	1	3	0	0	0	1	4	0	4	2	0	2	1	0	2	0	0	2	1	4	0	0	0	0	0	4	2	0	0	0	0	0	6	0	0	0	3	2	0	1	1	1	3	3	4	0
OTU_488	1	7	6	6	2	0	3	0	0	22	1	3	0	0	0	0	0	0	0	1	6	4	2	0	0	0	0	6	7	0	1	0	12	5	4	3	8	0	0	0	9	1	3	0	2	2	8	13	0
OTU_105	17	5	11	10	12	3	48	10	4	10	3	4	4	5	3	8	3	11	1	2	3	13	2	2	0	1	5	2	7	2	5	9	4	5	2	23	15	21	2	1	0	0	1	3	3	12	12	9	4
OTU_651	4	8	2	2	4	0	5	2	0	5	0	0	1	1	0	0	0	3	0	2	0	4	1	0	0	0	0	0	7	3	5	0	2	2	0	2	0	4	0	0	1	0	1	0	2	0	1	0	0
OTU_652	1	1	0	0	0	0	0	0	0	1	3	0	0	1	0	7	1	1	0	0	0	0	0	0	0	0	1	0	1	0	1	0	0	0	0	0	0	1	0	0	0	0	0	0	0	0	0	0	0
OTU_772	2	21	0	0	5	0	0	2	0	5	0	2	0	0	0	0	0	1	0	0	0	0	0	0	0	0	0	0	0	7	0	1	0	0	0	7	0	1	0	0	4	1	1	0	0	0	0	0	4
OTU_281	1	2	1	0	0	0	0	0	33	3	11	0	9	2	0	1	0	0	0	0	0	0	2	0	0	1	1	0	3	7	0	0	1	0	0	2	0	0	0	17	0	1	0	2	0	0	0	0	0
OTU_305	7	11	0	1	0	3	15	12	1	4	1	1	0	0	0	11	0	0	0	0	0	0	7	6	0	1	7	0	1	2	13	5	0	0	0	2	0	9	9	0	0	1	0	0	0	1	0	0	2
OTU_422	2	1	1	1	1	0	5	2	3	2	4	0	1	1	1	0	4	0	0	0	0	0	2	0	0	0	1	1	0	2	3	0	1	0	0	0	0	0	1	0	2	2	0	0	0	0	0	1	1
OTU_525	1	5	0	0	1	0	0	0	0	0	0	0	0	0	2	1	3	13	7	1	6	0	12	1	0	7	12	1	17	1	4	0	0	0	0	0	0	0	0	0	0	0	0	0	0	9	0	11	2
OTU_537	9	1	3	0	2	0	0	0	0	1	0	0	0	0	2	0	0	0	1	0	18	4	5	0	0	0	0	0	4	0	0	0	1	0	0	0	1	0	0	0	0	0	0	0	3	2	0	14	0
OTU_145	1	1	0	0	0	0	0	0	1	0	0	0	1	0	0	0	0	0	0	512	0	0	0	0	0	0	1	0	0	4	0	0	0	0	0	0	0	0	0	0	0	0	0	0	0	0	30	0	0
OTU_51	4	6	0	5	9	13	51	156	11	10	13	1	4	3	0	0	53	22	0	0	1	0	0	0	3	4	19	10	1	11	23	54	0	0	0	44	14	96	45	23	56	10	0	15	0	0	0	0	35
OTU_467	1	9	1	0	3	0	11	3	2	5	3	0	3	5	0	5	0	3	0	0	1	1	8	0	0	0	3	0	4	6	1	0	0	0	0	5	0	3	2	3	3	3	0	2	0	0	0	1	0
OTU_50	2	5	0	0	3	1	1	8	1	8	55	25	20	1	2	20	0	7	0	1	0	0	0	1	0	1	29	4	0	8	1	2	0	0	0	5	0	3	0	1	2	11	4	4	0	0	3	0	1
OTU_730	11	14	0	1	0	0	13	1	1	0	1	2	3	0	3	0	0	4	2	1	2	0	4	0	0	0	0	0	8	3	0	0	1	0	0	0	0	17	0	0	0	1	0	0	1	0	0	3	0
OTU_12	8	25	0	7	20	28	48	105	3	103	43	29	6	379	0	25	16	20	0	0	0	0	0	3	26	36	24	133	1	3	203	24	0	0	0	9	26	396	97	9	66	23	52	23	0	0	0	0	25
OTU_179	2	4	1	0	1	5	8	3	1	46	3	24	0	0	7	0	1	0	1	2	10	4	11	3	2	0	0	2	22	3	0	1	1	0	0	0	11	0	2	0	30	1	34	0	13	72	0	46	1
OTU_25	1	1	0	0	0	0	57	17	112	18	139	0	16	98	0	59	8	63	0	0	2	0	0	0	32	62	52	0	0	2	271	3	0	0	0	0	0	35	2	63	11	62	0	15	0	0	0	1	22
OTU_545	1	0	15	0	0	0	0	0	0	0	0	0	0	0	0	0	0	0	0	0	0	18	0	0	0	0	0	0	0	0	0	0	10	12	11	0	0	1	0	0	0	0	0	0	0	5	0	0	0
OTU_558	1	2	1	1	4	0	1	0	0	8	0	0	0	0	0	0	1	0	0	0	4	0	3	0	0	0	0	2	1	1	0	1	0	2	1	2	1	0	0	0	1	0	2	0	2	2	0	2	0
OTU_477	3	1	0	4	3	0	0	5	0	0	0	0	2	0	0	0	0	0	0	0	0	0	0	0	1	0	1	0	0	0	0	0	0	0	0	7	2	8	4	0	3	1	3	6	1	5	0	1	1
OTU_295	2	1	0	0	1	0	0	4	15	3	9	3	24	32	0	14	0	2	0	0	0	0	0	0	0	1	2	0	0	1	19	2	0	0	0	0	0	1	0	0	0	1	0	0	0	0	0	0	0
OTU_498	5	3	0	1	2	0	7	23	5	5	1	3	2	0	2	0	0	1	0	0	0	0	0	0	0	0	0	0	2	4	3	0	0	0	0	3	2	36	8	3	2	1	5	1	0	0	0	0	0
OTU_457	4	1	17	3	7	1	0	0	0	1	0	1	0	0	1	0	0	1	0	3	4	28	0	0	0	0	0	0	0	0	0	0	30	8	18	0	8	0	0	0	0	0	0	0	6	6	4	2	1
OTU_240	13	11	1	2	2	3	16	3	12	12	4	4	11	5	1	16	0	9	0	6	1	0	7	0	0	5	4	0	5	5	4	1	1	0	0	3	0	2	0	5	1	4	0	4	0	0	6	1	2
OTU_584	7	0	0	2	0	0	0	0	0	0	0	0	0	0	2	0	0	0	0	9	15	1	1	0	0	0	0	0	0	0	0	0	1	0	1	0	0	0	0	0	0	0	0	0	5	1	10	8	0
OTU_735	1	3	0	1	1	0	2	5	0	2	0	2	0	0	0	0	0	0	0	0	0	0	1	0	0	0	1	0	1	0	0	0	0	0	0	0	0	1	0	0	0	1	0	0	0	1	0	0	1
OTU_669	15	19	5	2	8	0	9	21	0	4	0	1	0	0	0	0	0	0	0	0	0	3	0	0	0	0	0	0	3	0	0	0	1	2	2	0	0	6	0	0	1	0	1	0	0	0	0	0	0
OTU_574	1	3	0	0	2	0	0	0	0	0	0	0	0	0	3	0	0	0	0	1	0	0	1	0	0	0	0	0	4	0	0	0	1	1	0	0	0	0	0	0	0	0	0	0	8	0	15	5	0
OTU_337	4	10	1	1	2	0	16	8	20	1	0	3	4	1	3	34	0	3	0	8	0	1	5	0	0	0	0	0	8	3	6	0	0	0	0	5	1	18	6	17	2	0	0	6	1	3	15	5	0
OTU_460	6	13	1	3	9	7	11	15	0	20	0	21	0	0	0	0	6	4	0	0	0	3	1	8	2	0	0	40	0	4	1	7	1	1	1	4	12	7	2	0	4	0	29	0	0	0	0	2	16
OTU_508	3	1	8	1	1	2	0	0	0	0	0	0	0	0	1	0	0	0	0	1	2	18	0	0	0	0	0	1	0	0	0	0	6	2	5	0	2	0	0	0	0	0	0	0	1	1	3	1	0
OTU_187	1	5	20	1	3	0	0	0	0	1	0	1	0	0	1	0	0	0	2	0	0	44	0	0	0	0	0	0	1	0	0	0	37	27	26	0	0	1	0	1	0	0	0	0	1	18	0	0	0
OTU_256	1	0	2	2	1	0	5	1	1	12	1	1	0	0	0	0	0	1	0	1	1	3	6	1	0	0	0	3	2	0	0	2	2	3	1	1	0	3	1	0	4	0	1	2	1	105	3	3	6
OTU_209	2	11	7	5	10	1	2	2	0	4	0	4	0	0	2	0	0	1	0	10	1	11	0	1	0	0	0	0	20	1	0	0	14	12	9	3	1	4	1	0	7	0	16	0	2	30	4	5	0
OTU_96	1	1	0	0	0	0	0	3	0	2	27	20	4	1	2	10	0	6	0	1	0	0	0	0	0	1	7	5	0	3	2	1	0	0	0	2	0	2	0	0	1	10	1	1	1	0	0	0	2
OTU_851	6	21	0	2	6	0	28	0	0	1	0	1	0	0	0	0	0	0	0	0	0	3	2	0	0	0	0	2	1	1	0	0	0	0	2	1	2	4	0	0	0	0	0	0	2	2	0	0	0
OTU_591	1	3	0	0	3	0	14	2	13	1	0	0	2	2	1	16	0	1	0	3	0	1	2	0	0	1	0	0	1	1	4	0	0	0	1	1	0	7	1	6	0	0	2	3	2	0	12	2	0
OTU_494	1	24	0	3	19	0	0	0	0	0	0	0	0	0	12	0	0	0	0	4	13	0	1	0	0	0	0	0	11	1	0	0	1	0	0	1	0	0	0	0	0	0	0	0	0	2	6	6	0
OTU_557	3	8	0	0	1	8	11	15	1	18	7	7	3	1	0	3	3	5	0	0	0	0	2	2	1	0	7	2	1	1	2	3	0	0	0	0	0	10	6	0	0	0	1	1	0	0	0	0	1
OTU_592	1	2	0	0	0	1	1	5	0	0	1	0	0	0	0	0	2	0	0	0	1	0	0	0	0	0	1	1	0	0	1	0	0	0	0	0	0	0	0	1	0	1	0	2	0	1	0	2	0
OTU_307	3	7	0	2	2	0	4	8	7	8	37	8	18	36	0	15	0	9	0	0	0	1	0	0	0	1	11	0	6	10	41	5	0	0	0	4	0	1	1	1	5	3	0	4	1	0	0	0	3
OTU_385	1	1	0	7	11	1	2	8	0	1	0	0	4	0	0	0	3	1	0	1	0	0	1	0	0	0	2	3	1	4	3	4	0	0	0	18	12	26	7	1	4	1	10	10	0	4	1	4	6
OTU_257	2	5	2	3	6	2	36	1	0	0	0	1	0	1	0	0	3	3	0	0	0	5	1	0	0	0	0	1	2	3	3	2	1	0	0	5	5	9	0	0	0	0	0	1	4	10	0	3	0
OTU_444	1	28	0	0	0	0	0	0	0	1	0	0	0	0	0	0	0	0	0	0	2	0	0	0	0	2	0	1	6	0	0	0	0	0	0	0	0	0	0	0	0	0	0	0	0	0	0	1	2
OTU_369	3	5	2	1	0	3	1	0	2	16	1	9	0	1	3	0	0	0	1	3	6	1	6	1	1	0	5	0	8	0	0	1	1	1	0	1	2	4	0	1	6	0	12	0	5	33	3	25	0
OTU_813	1	0	16	1	0	0	0	0	0	0	0	0	0	0	2	0	0	0	0	1	0	13	0	0	0	0	0	0	8	0	0	0	6	6	6	0	0	0	0	0	0	0	0	0	2	6	0	2	0
OTU_780	1	4	0	1	1	0	0	2	1	0	0	0	0	0	0	0	1	0	0	0	0	1	0	0	0	0	0	0	1	0	0	0	0	0	0	3	0	4	0	0	1	0	1	3	1	0	0	0	1
OTU_388	1	1	20	1	1	0	0	0	0	0	0	0	0	0	2	0	0	0	0	3	0	17	0	1	0	0	0	0	30	0	0	0	43	23	17	0	0	2	0	0	0	0	0	0	5	25	2	2	0
OTU_563	1	0	0	2	0	0	0	0	0	0	0	2	0	0	0	0	0	0	0	0	0	0	0	0	0	0	0	0	0	0	0	0	0	0	0	0	0	0	0	0	0	0	2	0	0	0	0	0	0
OTU_643	2	0	0	0	0	0	1	0	0	0	0	0	0	0	0	0	0	4	0	0	0	0	0	0	0	0	0	0	11	0	0	0	0	0	0	0	0	0	0	0	0	0	1	0	0	0	0	0	0
OTU_291	1	3	1	0	1	2	1	2	0	0	0	137	0	0	4	0	0	1	0	2	0	0	5	5	0	0	2	0	0	1	0	0	0	0	0	0	0	2	0	0	0	0	57	0	1	0	0	0	0
OTU_280	2	1	16	8	5	0	0	0	1	1	0	0	0	0	0	0	0	0	0	1	0	18	0	0	0	0	0	0	3	2	0	0	27	21	15	0	0	0	0	0	0	0	0	0	0	12	0	5	0
OTU_585	2	0	0	0	2	0	7	14	0	0	0	0	0	0	0	0	0	1	0	0	1	0	0	0	0	0	0	0	0	0	0	0	0	0	0	0	0	17	4	0	0	0	0	0	0	0	0	0	0
OTU_368	5	22	0	0	0	27	175	82	0	13	6	14	0	0	0	0	40	16	1	0	0	0	6	13	0	3	15	13	0	4	15	43	0	0	0	0	5	34	9	0	0	0	1	0	0	1	0	0	0
OTU_213	1	3	0	0	0	17	220	64	0	1	0	0	0	0	0	0	2	1	0	0	0	0	0	2	0	0	0	2	0	0	3	2	0	0	0	0	10	51	16	0	1	0	1	0	0	0	0	0	0
OTU_450	1	0	30	0	0	0	0	0	0	0	0	0	0	0	0	0	0	0	0	0	0	27	0	0	0	0	0	0	0	0	0	0	24	14	12	0	0	0	0	0	0	0	1	0	0	11	0	0	1
OTU_810	3	1	3	3	1	0	0	0	0	4	0	0	0	0	0	0	0	0	0	0	1	1	5	0	0	0	0	0	11	1	0	0	0	0	0	1	0	0	0	0	1	0	0	0	0	0	0	3	0
OTU_324	4	5	0	3	6	0	3	5	0	1	0	2	7	1	0	0	0	2	0	0	0	0	3	0	0	0	0	0	9	6	6	0	3	1	0	6	0	32	11	0	2	1	3	3	1	1	0	0	1
OTU_514	1	2	4	1	1	0	1	1	1	9	0	3	0	0	1	6	0	5	0	0	1	7	0	0	0	0	0	9	2	1	2	0	4	1	2	1	3	0	0	0	2	1	1	0	4	2	3	6	3
OTU_804	2	0	0	0	0	0	4	0	0	0	0	0	0	0	0	0	0	1	0	0	0	0	0	0	0	0	0	0	0	0	0	5	0	0	0	0	0	0	0	0	0	0	0	0	0	0	0	0	0
OTU_431	4	7	2	5	4	0	1	0	0	1	0	0	0	0	0	0	0	1	0	0	0	1	2	0	0	1	1	1	6	0	0	0	2	1	0	0	2	1	0	0	2	0	4	1	0	13	1	5	0
OTU_112	3	10	3	6	6	1	3	4	0	14	2	11	7	1	1	7	1	2	0	0	0	3	8	0	0	0	6	9	9	8	0	24	6	0	0	4	0	52	5	0	5	1	5	2	1	12	0	0	4
OTU_155	2	23	0	1	2	0	15	14	38	18	14	9	3	22	2	33	0	2	0	2	1	0	5	3	0	1	1	0	4	3	52	1	0	0	0	1	0	2	0	7	0	6	2	2	0	1	0	3	0
OTU_800	1	0	0	0	0	0	2	1	0	0	0	0	0	0	0	0	0	0	0	0	0	0	0	0	0	0	0	0	0	0	0	7	0	0	0	0	0	0	0	0	0	0	0	0	0	0	0	0	0
OTU_642	1	0	0	0	0	0	1	0	2	0	0	0	0	0	55	32	8	5	468	0	85	0	83	1	50	132	15	0	0	57	2	25	0	0	0	1	0	0	0	0	0	0	0	0	3	47	0	5	4
OTU_458	1	0	10	1	0	0	0	1	0	6	0	6	0	0	0	0	1	0	2	0	1	6	0	0	0	0	0	3	6	0	0	0	9	1	5	0	0	0	0	0	1	0	2	0	0	9	0	0	0
OTU_438	2	19	3	1	12	0	0	0	0	12	0	0	0	0	0	0	0	0	0	0	3	0	8	5	0	0	0	0	0	0	0	0	0	1	0	0	0	1	1	0	0	0	0	0	0	1	0	3	0
OTU_65	1	0	0	0	0	0	0	0	0	0	0	0	0	0	0	0	0	1	0	0	0	0	0	0	0	0	0	0	0	0	0	0	0	0	0	0	0	0	0	0	0	0	0	0	0	0	0	0	0
OTU_781	1	1	5	1	1	0	3	5	0	0	0	0	1	0	0	0	0	2	0	0	0	1	0	1	1	0	0	0	7	0	0	1	3	0	0	0	0	3	3	0	1	0	0	0	0	1	1	4	2
OTU_363	1	0	0	0	0	0	0	0	0	0	0	0	0	0	0	0	0	0	0	0	0	0	0	0	0	0	0	0	0	0	0	0	0	0	0	0	0	0	0	0	0	0	0	0	0	0	0	0	0
OTU_770	2	3	0	2	0	0	1	0	0	5	0	1	1	0	0	0	0	0	0	0	0	0	0	0	0	1	0	0	1	0	1	5	0	0	0	1	0	0	0	0	1	0	0	1	0	1	0	0	0
OTU_353	1	3	0	1	0	0	4	0	0	5	0	0	0	1	0	1	0	0	0	0	0	0	1	0	0	0	0	0	0	0	3	0	0	0	0	1	0	12	1	3	3	5	1	0	0	1	0	1	2
OTU_140	1	1	0	0	0	0	1	0	26	6	16	3	31	16	0	3	0	15	0	0	0	0	0	0	3	6	12	1	0	1	49	4	0	0	0	0	0	0	0	2	1	2	1	4	0	0	0	0	2
OTU_491	1	4	9	0	0	0	0	0	1	0	0	0	0	0	0	0	0	0	0	0	0	20	0	0	0	0	0	0	0	0	0	0	17	14	12	0	0	0	0	0	0	0	0	0	0	5	0	1	0
OTU_138	1	0	0	0	0	0	0	0	0	0	0	0	0	0	0	0	0	0	0	0	0	0	0	0	0	0	0	0	0	0	0	0	0	0	0	0	0	0	0	0	0	0	0	0	0	0	0	0	0
OTU_577	1	2	2	0	2	0	0	0	0	4	0	0	0	19	0	2	0	1	0	0	0	0	0	0	0	0	0	0	2	1	0	0	1	0	0	0	0	0	0	0	1	0	0	0	0	0	1	0	0
OTU_310	3	0	0	0	0	0	2	0	1	0	0	0	0	0	0	9	0	2	0	0	0	0	2	0	0	0	0	0	0	2	0	2	0	0	0	0	0	0	0	0	0	0	0	0	0	0	0	0	0
OTU_285	3	26	1	2	55	0	0	0	0	1	0	0	0	0	20	0	0	0	0	12	43	0	0	0	0	0	0	0	22	4	0	1	1	1	2	0	0	1	0	0	0	0	0	0	8	4	13	21	0
OTU_573	1	0	0	0	0	0	0	0	1	0	0	0	0	0	0	0	0	0	0	0	0	0	0	0	0	0	0	0	0	0	0	0	0	0	0	0	0	0	0	0	0	0	0	0	0	0	0	0	0
OTU_406	1	0	0	0	0	0	10	0	0	0	0	0	0	0	0	6	0	1	1	0	0	0	0	4	0	197	0	3	0	2	0	3	0	0	0	0	0	0	0	0	0	0	0	0	0	0	0	0	0
OTU_436	1	3	11	4	1	0	0	0	0	0	0	0	0	0	0	0	0	0	0	0	1	19	0	0	0	0	0	0	3	0	0	0	11	0	6	0	0	0	0	0	0	0	1	0	0	3	0	0	0
OTU_575	1	0	0	0	0	0	0	1	0	0	0	0	0	0	0	0	0	23	0	0	0	0	0	0	0	0	0	0	0	0	0	0	0	0	0	0	0	0	0	0	0	0	0	0	0	0	0	0	0
OTU_129	0	11	0	0	2	3	96	120	29	44	34	39	25	30	0	0	2	26	0	0	0	0	0	0	2	5	8	86	0	3	47	0	0	0	0	3	0	22	8	3	0	2	4	3	0	0	0	0	4
OTU_561	0	2	0	0	0	1	5	1	6	3	15	2	3	10	0	15	4	3	0	0	0	0	0	0	2	1	39	10	0	4	9	2	0	0	0	0	1	0	0	3	0	5	0	3	0	0	0	0	3
OTU_846	0	0	0	0	0	15	6	0	0	0	0	0	0	0	0	0	1	7	0	0	0	0	0	1	0	0	0	0	0	0	0	9	0	0	0	0	16	2	0	0	0	0	0	0	0	0	0	0	0
OTU_208	0	2	0	0	0	3	34	2	0	2	4	6	0	0	0	2	7	6	4	0	0	0	17	58	0	1	12	3	0	1	0	12	0	0	0	0	0	4	0	0	0	1	1	0	0	2	0	0	2
OTU_805	0	0	0	0	0	1	0	0	0	0	0	0	0	0	0	0	1	0	0	0	0	0	0	0	2	1	0	4	0	0	0	0	0	0	0	0	0	0	0	0	0	0	0	0	0	0	0	0	1
OTU_102	0	0	0	0	0	3	0	0	0	11	0	0	1	0	0	0	1	20	0	0	0	0	1	0	1	0	0	3	0	0	0	0	0	0	0	0	52	0	0	0	30	1	9	8	0	0	0	1	70
OTU_495	0	0	0	0	0	2	17	7	0	0	0	1	0	0	0	0	0	2	0	0	0	0	0	0	0	0	2	1	0	0	1	1	0	0	0	0	0	5	1	0	0	0	0	0	0	0	0	0	1
OTU_392	0	0	0	0	0	1	0	0	0	6	0	1	0	0	0	0	0	2	0	0	0	0	0	0	0	0	1	0	0	0	0	0	0	0	0	0	6	0	0	0	4	0	0	1	0	0	0	0	13
OTU_137	0	0	0	0	0	2	10	5	0	0	2	1	0	0	0	0	10	1	0	0	0	0	0	2	0	1	2	2	0	0	2	11	0	0	0	0	0	9	2	0	0	0	0	0	0	0	0	0	1
OTU_358	0	6	0	0	0	1	0	0	0	8	1	2	1	0	6	1	0	0	4	0	1	0	19	10	0	0	1	1	2	0	0	0	0	0	0	1	0	1	0	0	1	2	0	0	6	25	0	1	0
OTU_28	0	0	0	0	0	3	16	4	0	0	0	0	0	0	0	0	15	0	0	0	0	0	0	0	3	0	1	25	0	0	0	1	0	0	0	0	7	5	1	0	0	0	0	0	0	0	0	0	4
OTU_120	0	1	0	5	0	6	52	86	3	2	10	0	3	1	0	2	28	9	0	0	0	0	0	0	1	1	11	4	1	5	21	40	0	0	0	25	9	45	19	7	24	4	0	11	0	0	0	0	16
OTU_180	0	0	0	0	0	5	5	5	0	2	4	1	0	0	0	1	18	7	0	0	0	0	0	0	0	2	1	9	0	0	1	7	0	0	0	0	1	3	0	0	0	1	0	0	0	0	0	0	7
OTU_78	0	5	0	0	3	2	43	8	4	8	31	4	10	46	0	7	16	23	0	0	0	0	0	0	0	4	3	26	0	1	41	4	0	0	0	0	0	22	1	4	5	10	0	15	0	0	0	0	25
OTU_782	0	0	0	0	0	1	4	1	2	0	1	0	5	0	0	0	1	0	0	0	0	0	0	0	0	1	0	1	0	0	1	2	0	0	0	1	0	0	1	1	0	0	0	1	0	0	0	0	0
OTU_133	0	0	0	0	0	3	19	5	0	3	1	0	0	0	0	0	23	3	0	0	0	0	0	0	1	1	7	2	0	0	2	5	0	0	0	0	0	7	0	0	0	1	0	0	0	0	0	0	1
OTU_33	0	0	0	0	0	1	15	16	0	16	20	6	0	0	0	0	1	0	0	0	0	0	0	0	1	0	8	11	0	0	0	26	0	0	0	0	0	27	6	0	0	12	7	1	0	0	0	0	6
OTU_86	0	14	0	0	2	2	96	134	33	30	25	42	16	25	0	3	1	16	0	0	0	0	0	0	0	8	12	122	0	1	54	2	0	0	0	1	0	30	6	7	3	3	5	10	0	0	0	0	4
OTU_370	0	5	1	0	0	3	8	0	0	25	4	2	4	2	0	1	0	4	0	0	0	0	0	4	0	0	0	4	1	1	1	1	0	0	0	0	0	0	0	0	0	0	0	0	0	1	0	0	0
OTU_175	0	124	0	0	5	1	2	17	0	0	0	0	0	0	6	0	0	0	0	65	0	0	2	1	0	1	0	0	0	1	0	0	0	0	0	0	0	1	0	0	0	0	0	0	1	0	16	0	0
OTU_177	0	0	0	0	0	1	1	4	0	0	0	0	0	0	0	0	26	0	0	0	0	0	1	4	7	0	1	1	0	0	0	0	0	0	0	0	0	3	2	0	0	0	0	0	0	0	0	0	0
OTU_567	0	0	0	0	0	1	3	1	3	1	1	0	4	9	0	0	0	5	0	0	0	0	0	0	1	0	2	1	0	0	12	1	0	0	0	0	0	11	1	3	1	0	0	1	0	0	0	0	0
OTU_427	0	1	0	0	0	2	93	75	0	0	1	6	0	0	0	0	9	10	0	0	1	0	0	0	0	0	0	1	0	1	0	4	0	0	0	0	0	34	7	0	0	0	2	0	0	0	0	0	0
OTU_618	0	0	0	1	2	1	2	2	0	0	0	1	0	0	1	0	0	0	0	0	0	0	1	0	0	0	0	1	4	0	0	0	1	0	0	0	3	2	0	0	0	0	1	1	0	0	0	3	0
OTU_97	0	0	0	0	0	2	5	4	0	0	0	0	0	0	0	0	3	1	0	0	0	0	0	0	1	0	1	3	0	0	0	3	0	0	0	0	1	1	0	0	0	0	0	0	0	0	0	0	5
OTU_340	0	2	0	0	0	1	30	1	0	4	1	3	1	0	0	2	3	9	2	0	1	0	9	37	0	2	5	3	0	2	0	5	0	0	0	0	0	7	0	0	1	0	0	0	0	2	0	0	1
OTU_323	0	1	0	0	0	1	12	15	2	4	5	0	1	9	0	12	0	7	0	0	0	0	0	0	0	0	1	7	0	4	1	3	0	0	0	3	1	21	4	6	8	2	0	1	0	0	0	0	0
OTU_734	0	0	0	0	0	1	1	3	1	0	0	0	0	0	0	0	1	0	0	0	0	0	1	0	0	0	0	0	0	0	0	0	0	0	0	0	1	7	0	0	0	1	2	0	0	0	0	1	6
OTU_221	0	2	0	0	1	1	42	4	0	9	11	25	1	0	0	4	0	66	0	0	0	0	3	0	1	9	12	3	7	5	6	0	0	0	0	0	2	8	0	0	7	0	37	0	1	0	1	2	2
OTU_365	0	0	0	0	0	1	1	5	0	0	4	1	0	0	0	0	0	0	0	0	0	0	0	1	0	1	0	2	0	2	37	6	0	0	0	1	1	1	0	0	0	0	0	0	0	0	0	0	1
OTU_239	0	4	0	1	2	1	1	0	4	0	0	1	45	3	0	1	0	1	0	0	0	0	1	0	0	0	0	0	3	1	0	0	0	0	0	2	2	2	0	4	1	0	0	10	0	0	0	0	0
OTU_98	0	0	0	0	0	1	12	5	0	5	16	4	0	0	0	0	0	1	0	0	0	0	0	0	0	0	8	11	0	0	0	23	0	0	0	0	0	18	3	0	0	2	6	0	0	0	0	0	6
OTU_581	0	5	0	0	1	1	1	2	0	2	0	0	0	0	0	0	0	0	0	0	0	0	0	1	0	0	0	0	0	0	0	0	0	0	0	0	0	1	0	0	0	0	0	0	0	0	0	0	0
OTU_7	0	0	0	0	1	0	2139	5	0	0	0	0	0	0	0	1	1471	7	0	0	0	0	2	1233	332	5	3	0	0	11	30	997	0	0	0	0	0	60	1	0	0	0	0	0	0	0	0	0	22
OTU_87	0	0	0	0	0	0	407	0	0	0	0	0	0	0	0	0	250	2	0	0	0	0	0	149	72	3	2	0	0	2	2	228	0	0	0	0	0	9	0	0	0	0	0	0	0	0	0	0	7
OTU_21	0	0	0	0	0	0	380	0	0	0	0	0	0	0	0	0	7	2	0	0	0	0	0	4	3	5	0	306	0	0	1	24	0	2	0	0	0	7	0	0	0	0	0	0	0	0	0	0	0
OTU_14	0	0	0	0	0	0	139	0	127	71	0	0	14	0	0	99	0	30	0	0	0	0	0	0	94	1	5	0	0	0	536	125	0	0	0	0	0	51	0	59	7	0	0	57	0	0	0	0	0
OTU_69	0	0	0	0	0	0	30	56	0	0	0	0	0	0	0	0	0	0	0	0	0	0	0	0	0	0	0	0	0	0	94	20	0	0	0	0	0	82	37	0	0	0	0	0	0	0	0	0	0
OTU_560	0	0	0	0	0	0	1	0	0	0	11	0	0	0	0	5	1	14	0	0	0	0	0	0	1	0	0	0	0	0	4	1	0	0	0	0	0	0	0	0	0	0	0	0	0	0	0	0	0
OTU_271	0	4	0	0	0	0	32	2	0	7	3	13	0	0	0	0	0	38	0	0	0	0	1	1	0	6	4	0	7	0	4	0	0	0	0	0	1	3	0	0	4	0	15	0	0	3	2	0	0
OTU_3	0	0	0	0	0	0	209	0	239	132	0	0	49	0	0	170	0	62	0	0	0	0	0	0	295	6	20	1	0	0	1067	255	0	0	0	0	0	83	0	159	10	0	0	125	0	0	0	0	0
OTU_264	0	0	0	0	0	0	28	0	0	0	0	0	0	0	0	13	1	0	0	0	0	0	0	12	0	552	0	15	0	1	0	1	0	0	0	0	0	0	0	0	0	0	0	0	0	0	0	0	0
OTU_820	0	0	0	0	0	0	410	0	0	0	0	0	0	0	0	0	125	0	0	0	0	0	0	256	39	0	2	0	0	1	2	54	0	0	0	0	0	8	0	0	0	0	0	0	0	0	0	0	0
OTU_325	0	0	0	0	0	0	9	1	0	0	0	0	0	0	0	0	0	0	0	0	0	0	0	0	0	0	0	0	0	0	0	0	0	0	0	0	0	5	0	0	0	0	0	0	0	0	0	0	0
OTU_165	0	0	0	0	0	0	1	0	0	0	0	0	0	0	0	0	0	0	0	0	0	0	0	0	0	0	0	0	0	0	318	0	0	0	0	0	0	1	0	0	0	0	0	0	0	0	0	0	0
OTU_539	0	1	0	0	0	0	8	0	10	1	6	0	2	2	0	12	0	4	0	0	0	0	0	0	2	0	23	6	0	0	3	0	0	0	0	0	0	1	0	2	1	1	0	5	0	0	0	0	2
OTU_48	0	1	0	0	0	0	28	6	67	11	90	0	8	67	0	42	6	35	0	0	0	0	0	0	16	34	42	0	0	3	197	2	0	0	0	0	0	19	1	51	4	14	0	6	0	0	0	0	15
OTU_106	0	0	0	0	0	0	122	0	0	0	0	0	0	0	0	0	0	0	1	0	0	0	0	2	3	0	0	92	0	0	1	5	0	0	0	0	0	0	0	0	0	0	0	0	0	0	0	0	0
OTU_67	0	0	0	0	0	0	30	42	0	0	0	0	0	0	0	0	0	0	0	0	0	0	0	0	0	0	0	0	0	0	78	12	0	0	0	0	0	63	24	0	0	0	0	0	0	0	0	0	0
OTU_723	0	0	0	0	0	0	7	7	0	0	0	0	0	0	0	0	0	5	0	0	0	0	0	0	0	0	0	0	0	0	2	0	0	0	0	0	0	19	1	0	0	0	0	0	0	0	0	0	0
OTU_58	0	0	0	0	0	0	27	9	3	1	31	0	0	31	0	0	28	6	0	0	0	0	0	0	1	11	18	0	0	0	32	3	0	0	0	0	0	18	0	6	0	11	0	1	0	0	0	0	112
OTU_426	0	1	0	0	0	0	6	4	0	3	1	0	0	0	0	0	5	1	0	0	0	0	0	0	0	1	3	0	0	0	3	0	0	0	0	0	0	4	2	0	0	0	0	0	0	0	0	0	0
OTU_317	0	1	0	0	1	0	9	1	1	5	1	0	3	11	0	1	3	3	0	0	0	0	0	0	0	1	0	6	0	0	8	1	0	0	0	0	0	4	0	0	1	2	0	2	0	0	0	0	9
OTU_507	0	22	0	2	6	0	11	5	18	21	24	16	19	4	0	5	3	2	0	0	0	0	6	1	0	5	31	0	10	18	1	0	0	1	0	4	0	5	2	3	1	3	6	3	0	0	0	1	4
OTU_52	0	0	0	0	0	0	34	0	6	3	26	0	0	10	0	16	5	87	0	0	0	0	1	1	1	16	98	8	0	0	6	4	0	0	0	0	0	7	0	5	0	14	0	1	1	0	0	0	251
OTU_237	0	5	0	0	12	0	14	8	0	8	3	6	5	0	0	0	5	3	0	0	0	0	0	1	8	3	8	1	0	0	1	1	1	0	0	0	1	7	2	0	2	1	5	4	0	0	0	0	14
OTU_321	0	2	0	0	0	0	8	5	0	1	5	0	1	25	0	5	0	1	0	0	0	0	1	1	1	2	61	0	0	1	0	0	0	0	0	2	0	3	0	0	0	0	0	0	0	0	0	0	1
OTU_246	0	2	0	0	1	0	9	2	2	1	28	0	5	18	0	5	1	5	0	0	0	0	0	0	1	1	4	0	0	1	1	0	0	0	0	0	0	4	0	0	0	3	0	0	0	0	0	0	8
OTU_814	0	0	0	0	0	0	4	0	0	0	0	0	0	0	0	0	6	0	0	0	0	0	0	0	0	0	0	0	0	0	0	0	0	0	0	0	0	3	0	0	0	0	0	0	0	0	0	0	0
OTU_81	0	0	0	0	0	0	15	0	2	3	8	0	0	3	0	12	4	46	0	0	0	0	1	0	0	4	52	4	0	0	3	1	0	0	0	0	0	5	0	4	0	4	0	2	0	0	0	0	122
OTU_173	0	0	0	0	0	0	3	0	2	0	6	0	5	1	0	8	4	3	0	0	0	0	0	0	1	2	3	0	0	0	69	1	0	0	0	1	0	0	0	1	0	0	0	0	0	0	0	0	1
OTU_135	0	2	0	0	1	0	2	1	0	1	0	1	4	0	0	0	3	1	0	0	0	0	0	0	2	1	5	4	0	0	9	2	0	0	0	0	1	0	0	0	0	0	2	10	0	0	0	0	55
OTU_270	0	0	0	0	0	0	2	0	17	2	14	2	22	9	0	1	0	31	0	0	0	0	0	0	1	2	1	1	0	0	50	1	0	0	0	0	0	0	0	7	0	1	0	8	0	0	0	0	0
OTU_682	0	0	0	0	0	0	9	0	0	0	0	0	0	0	0	3	0	0	0	0	0	0	0	0	124	0	0	1	0	1	1	1	0	0	0	0	0	0	0	0	0	0	0	0	0	1	0	0	0
OTU_248	0	0	0	0	0	0	9	0	5	15	7	0	5	0	0	4	0	2	0	0	0	0	0	0	0	2	12	0	0	0	5	0	0	0	0	0	0	14	0	67	56	6	0	13	0	0	0	0	0
OTU_607	0	0	0	0	0	0	1	1	2	0	0	1	0	0	0	1	1	9	0	0	0	0	0	2	0	0	2	0	0	1	4	0	0	0	0	1	0	0	0	0	1	0	0	0	0	0	0	0	0
OTU_396	0	0	0	0	0	0	1	0	2	0	1	0	0	2	0	26	1	22	0	0	0	0	0	0	0	0	2	22	0	0	0	0	2	0	0	1	0	0	0	0	0	0	0	2	0	0	0	1	8
OTU_515	0	9	0	0	2	0	9	3	0	3	0	0	0	0	0	0	0	0	0	0	0	0	0	0	0	1	0	0	0	0	0	0	0	0	0	1	0	11	1	0	0	0	0	0	0	0	0	2	0
OTU_523	0	0	0	0	0	0	5	6	16	2	29	0	4	14	0	9	2	7	0	0	1	0	0	0	1	16	3	0	0	1	38	1	0	0	0	0	0	5	1	12	3	6	0	1	0	0	0	0	4
OTU_343	0	0	0	0	0	0	2	0	0	3	3	0	0	0	1	0	3	8	0	0	0	0	0	0	6	3	10	0	0	5	13	0	0	0	0	3	0	8	0	0	2	0	0	0	0	0	0	0	13
OTU_763	0	0	0	0	0	0	6	0	0	0	0	0	0	0	0	0	6	0	0	0	0	0	3	1	192	5	0	0	0	0	0	11	0	0	0	0	0	0	0	0	0	0	0	0	0	1	0	0	0
OTU_128	0	0	0	0	0	0	2	0	33	260	43	7	16	9	0	41	1	3	0	0	0	0	0	0	0	3	9	0	0	39	129	10	0	0	0	23	0	0	0	1	44	6	0	9	0	0	0	0	1
OTU_509	0	0	0	0	0	0	7	9	2	2	3	0	1	7	0	8	0	6	0	0	0	0	0	0	0	0	0	2	0	1	2	0	0	0	0	2	0	22	4	1	5	1	0	1	0	0	0	0	0
OTU_612	0	0	0	0	0	0	34	0	43	14	0	0	15	0	0	23	0	12	0	0	0	0	0	0	51	1	1	0	0	0	133	89	0	0	0	0	0	5	0	14	1	0	0	24	0	0	0	0	0
OTU_116	0	2	0	0	0	0	5	4	65	53	72	2	124	16	0	42	0	8	0	0	0	0	0	0	0	1	10	0	1	16	43	1	0	0	0	20	0	13	4	88	21	66	0	188	0	0	0	1	6
OTU_600	0	0	0	0	0	0	7	1	3	0	7	0	2	1	0	19	0	2	0	0	0	0	0	0	0	1	0	0	0	4	22	0	0	0	0	4	0	26	3	3	2	8	1	2	0	0	0	0	0
OTU_819	0	1	0	0	2	0	2	1	0	1	0	0	0	0	0	0	0	1	0	0	0	0	0	0	0	0	0	1	2	0	0	0	0	0	0	2	0	3	0	0	2	0	1	1	0	0	0	0	0
OTU_83	0	1	0	0	3	0	5	5	0	2	3	3	4	0	0	0	9	0	0	0	0	0	1	1	2	3	6	8	0	0	6	3	0	0	0	0	1	6	1	1	4	1	3	9	0	0	0	0	136
OTU_272	0	1	0	0	0	0	5	4	0	1	13	5	19	1	0	0	0	2	0	0	0	0	0	0	3	0	2	0	1	3	41	2	0	0	0	2	0	55	14	2	2	0	3	5	0	0	0	0	2
OTU_114	0	0	0	0	0	0	19	1	2	0	23	0	0	28	0	1	22	10	0	0	0	0	0	1	1	5	14	0	0	0	9	3	0	0	0	0	0	7	0	2	0	3	0	0	0	0	0	0	82
OTU_500	0	0	0	0	0	0	6	4	0	0	0	0	0	0	0	0	0	2	0	0	0	0	0	0	0	0	0	0	0	0	0	0	0	0	0	0	0	7	0	0	0	0	0	0	0	0	0	0	0
OTU_519	0	0	0	0	0	0	2	0	8	5	3	0	10	2	0	4	0	0	0	0	0	0	0	0	0	0	0	1	0	1	4	1	0	0	0	0	0	0	0	2	0	0	0	0	0	0	0	0	1
OTU_403	0	0	0	1	0	0	1	0	0	0	0	88	0	0	4	0	0	0	0	2	0	0	7	1	0	0	1	0	0	1	0	1	0	0	0	0	0	0	0	0	0	0	20	0	0	0	0	0	0
OTU_93	0	3	0	0	1	0	15	2	4	2	41	0	5	38	0	12	12	15	0	0	0	0	0	0	0	4	15	0	0	0	1	1	0	0	0	0	0	12	2	8	0	11	0	6	0	0	0	0	12
OTU_844	0	1	0	0	0	0	3	0	0	6	1	0	8	1	0	0	0	2	0	0	0	0	0	0	0	0	0	0	0	1	0	0	0	0	0	0	0	0	2	0	3	4	0	5	0	0	0	0	0
OTU_252	0	2	0	0	8	0	8	3	0	2	3	3	4	0	0	3	4	0	0	0	0	0	1	0	3	1	5	0	0	0	0	0	0	0	0	3	0	3	1	0	0	0	4	3	0	0	0	0	9
OTU_108	0	0	0	0	0	0	1	0	0	1	48	0	0	2	0	0	18	9	0	0	0	0	0	0	43	61	55	24	0	0	0	0	0	0	0	0	0	0	0	0	0	17	0	0	0	0	0	0	57
OTU_146	0	1	0	0	0	0	1	0	0	0	0	0	0	0	0	0	0	0	0	0	0	0	0	0	0	0	0	1	0	0	0	0	0	0	0	0	1	3	1	0	0	0	0	0	0	0	0	0	0
OTU_696	0	3	0	1	1	0	1	0	0	7	1	0	0	0	0	2	0	0	0	0	0	0	1	0	0	0	1	0	0	0	0	0	0	0	0	1	0	6	1	0	2	6	1	0	0	1	0	2	6
OTU_304	0	0	0	0	0	0	3	2	0	2	3	0	0	1	0	0	5	0	0	0	0	0	0	1	0	0	0	1	0	0	2	4	0	0	0	0	1	1	0	0	0	0	0	0	0	0	0	0	5
OTU_736	0	0	0	0	0	0	3	1	14	6	6	2	6	2	0	7	1	1	0	0	0	0	0	0	0	4	1	1	0	0	3	0	0	0	0	0	0	0	0	5	0	1	0	1	0	0	0	0	0
OTU_408	0	0	0	0	0	0	2	0	2	0	11	0	0	0	0	0	1	0	0	0	0	0	0	0	0	0	0	0	0	0	3	0	0	0	0	0	0	3	0	0	0	4	0	1	0	0	1	0	11
OTU_292	0	0	0	0	0	0	6	5	1	1	8	1	0	0	0	0	1	1	0	0	0	0	0	0	0	0	1	1	0	0	1	0	0	0	0	0	0	0	0	0	0	2	0	0	0	0	0	0	1
OTU_361	0	0	0	0	0	0	1	0	0	0	0	0	0	0	0	0	0	8	0	0	0	0	0	0	1	0	0	0	0	0	15	0	0	0	0	0	0	0	0	0	0	0	0	0	0	0	0	0	0
OTU_37	0	0	0	0	0	0	1	0	68	4	47	0	39	11	0	38	0	13	0	0	0	0	0	0	2	12	3	0	0	1	3	1	0	0	0	1	0	0	0	98	1	15	0	52	0	0	0	0	1
OTU_461	0	0	0	0	0	0	2	0	0	0	0	0	0	2	0	14	0	5	0	0	0	0	0	0	0	2	2	0	0	0	0	0	0	0	0	0	0	0	0	0	0	0	0	0	0	0	0	0	1
OTU_64	0	4	0	0	3	0	4	12	80	74	92	6	176	17	0	70	0	5	0	0	0	0	0	0	0	10	22	0	2	29	64	1	0	0	0	31	0	23	7	193	42	158	8	383	0	0	0	0	6
OTU_360	0	4	0	0	0	0	3	2	0	0	0	0	0	0	0	0	0	187	0	0	0	0	0	0	0	0	0	0	0	0	0	0	0	0	0	0	0	3	0	0	0	0	0	0	0	0	0	0	0
OTU_548	0	0	0	0	0	0	2	0	0	0	1	0	0	0	0	0	0	0	0	0	0	0	0	0	0	0	0	7	0	1	0	0	0	0	0	0	0	1	0	0	0	0	0	0	0	0	0	0	0
OTU_466	0	1	0	0	0	0	3	0	0	0	4	2	4	14	0	0	0	1	0	0	0	0	0	0	0	1	44	0	0	0	0	0	0	0	0	0	0	0	0	0	0	0	0	0	0	0	0	0	0
OTU_167	0	0	0	0	0	0	5	0	0	0	0	0	0	0	0	0	5	4	0	0	0	0	0	0	3	0	0	0	0	0	4	3	0	0	0	1	0	10	0	0	0	0	0	0	0	0	0	0	7
OTU_454	0	0	3	1	0	0	6	0	0	4	0	0	0	0	1	0	0	5	0	0	0	2	1	2	0	0	0	1	0	0	0	1	0	1	1	0	1	1	0	0	4	0	2	0	3	77	3	3	4
OTU_348	0	0	0	0	0	0	4	0	0	7	1	0	0	0	0	2	2	6	0	0	0	0	0	0	6	15	15	0	0	9	17	0	0	0	0	0	0	6	0	0	1	0	0	1	0	0	0	0	9
OTU_166	0	0	0	0	0	0	4	14	2	3	28	3	27	1	0	0	0	7	0	0	0	0	0	0	0	1	7	0	0	8	63	2	0	0	0	10	0	117	13	2	7	8	2	2	0	0	0	0	10
OTU_678	0	1	0	0	3	0	2	0	0	1	0	0	1	3	0	1	0	0	0	1	0	0	0	0	0	0	0	0	0	1	0	0	0	0	0	0	0	3	2	0	0	1	2	1	1	0	0	0	0
OTU_757	0	2	0	0	0	0	1	0	0	0	13	0	4	0	0	0	0	0	0	0	0	0	0	0	0	0	0	0	0	0	0	0	0	0	0	0	0	12	0	0	0	10	0	3	0	0	0	0	0
OTU_571	0	0	0	0	0	0	2	0	7	2	1	0	13	4	0	8	0	6	0	0	0	0	0	0	0	0	17	0	0	0	2	0	0	0	0	0	0	0	0	0	0	0	0	3	0	0	0	0	0
OTU_275	0	0	0	0	0	0	1	0	0	0	10	0	0	0	0	1	0	0	0	0	0	1	0	7	0	0	0	0	0	0	174	0	0	0	0	0	0	0	0	0	0	1	0	0	0	0	0	0	0
OTU_181	0	0	0	0	0	0	1	0	0	0	0	0	0	0	0	0	0	0	0	0	0	0	0	0	0	0	0	0	0	0	391	0	0	0	0	0	0	2	0	0	0	0	0	0	0	0	0	0	0
OTU_190	0	0	0	0	0	0	3	0	1	21	3	0	3	0	0	2	0	1	0	0	0	0	0	0	0	1	9	0	0	0	2	0	0	0	0	1	0	7	0	60	39	2	0	13	0	0	0	0	0
OTU_505	0	0	0	0	0	0	1	0	0	0	0	0	0	0	0	1	6	0	0	0	0	0	0	0	10	4	0	0	0	0	0	1	0	0	0	0	0	0	0	0	0	0	0	0	0	0	0	0	0
OTU_318	0	0	1	0	0	0	3	2	10	2	7	0	3	13	0	8	0	4	0	0	0	0	0	0	0	0	1	1	0	1	15	0	0	0	0	1	0	24	3	9	0	3	0	1	0	0	0	0	3
OTU_149	0	0	0	0	0	0	3	0	0	0	0	0	0	0	0	0	0	2	0	0	0	0	0	0	0	0	0	0	0	0	3	2	0	0	0	0	0	10	0	0	0	0	0	0	0	0	0	0	1
OTU_328	0	0	1	0	0	0	1	0	0	0	13	0	0	0	0	2	0	1	0	0	0	0	0	8	0	0	0	0	0	0	180	0	0	0	0	0	0	0	0	0	0	3	0	0	0	0	0	0	0
OTU_623	0	3	1	2	3	0	1	5	0	1	0	3	0	0	0	0	0	0	0	1	0	1	0	0	0	0	0	0	4	2	0	1	1	0	0	4	0	3	2	0	1	0	0	0	0	0	0	0	0
OTU_445	0	0	0	0	0	0	1	0	36	0	2	0	15	4	0	0	0	0	0	0	0	0	0	0	0	0	0	0	0	0	0	0	0	0	0	0	0	1	0	29	0	1	0	23	0	0	0	0	0
OTU_100	0	0	0	0	0	0	1	12	0	0	0	0	0	0	0	0	15	0	0	0	0	0	0	0	3	0	0	0	0	0	0	1	0	0	0	0	0	13	23	0	0	0	0	0	0	0	0	0	0
OTU_492	0	5	0	0	2	0	1	2	0	0	0	0	0	0	0	0	0	0	0	0	0	0	0	0	0	0	0	0	0	0	0	0	0	0	0	0	0	0	0	0	0	0	0	0	0	0	0	0	0
OTU_336	0	0	0	0	0	0	1	0	0	1	4	1	15	0	0	9	0	2	0	0	0	0	0	0	1	3	4	0	0	0	6	0	0	0	0	0	0	1	0	4	1	11	0	11	0	0	0	0	1
OTU_99	0	0	0	0	0	0	2	1	6	1	11	0	12	4	0	18	4	7	0	0	1	0	0	0	1	3	3	0	0	1	125	1	0	0	0	0	0	0	0	2	0	1	0	1	0	0	0	0	1
OTU_148	0	0	0	0	0	0	2	0	0	0	12	0	3	10	0	26	0	21	0	0	0	0	0	0	1	11	0	0	0	0	12	0	0	0	0	0	0	1	0	3	1	3	0	2	0	0	0	0	14
OTU_705	0	0	0	0	0	0	2	1	0	0	0	0	0	0	0	0	0	0	0	0	0	0	0	0	0	0	0	0	0	0	2	0	0	0	0	0	0	1	0	0	0	0	0	0	0	0	0	0	1
OTU_63	0	0	0	0	0	0	2	0	6	0	15	0	0	3	0	1	0	4	0	0	0	0	0	0	0	0	0	0	0	0	13	1	0	0	0	0	0	9	0	4	1	30	0	9	0	0	0	0	38
OTU_701	0	0	0	0	0	0	1	0	0	0	0	0	0	0	2	6	9	0	3	1	4	0	2	0	5	1	0	1	0	0	0	0	0	0	0	0	0	0	0	0	0	0	0	0	1	1	0	13	9
OTU_193	0	0	0	0	0	0	1	0	33	2	0	0	4	42	0	25	0	11	0	0	0	0	0	0	45	243	1	0	0	0	105	37	0	0	0	0	0	0	0	12	0	0	0	19	0	0	0	0	0
OTU_362	0	0	0	0	0	0	1	0	0	0	0	0	0	0	0	0	0	342	0	0	0	0	0	0	0	0	0	0	0	0	0	0	0	0	0	0	0	0	0	0	0	0	0	0	0	0	0	0	0
OTU_516	0	5	0	4	0	0	1	0	3	2	0	1	23	1	0	1	0	3	0	0	0	0	0	0	0	0	0	1	0	0	0	0	0	0	0	1	1	1	0	2	1	0	0	6	0	0	0	0	0
OTU_479	0	2	0	0	1	0	4	0	0	1	2	0	1	0	0	0	0	1	0	0	0	0	0	0	0	0	1	1	0	1	2	1	0	0	0	2	0	4	1	0	0	1	0	0	0	0	0	0	2
OTU_45	0	0	0	0	0	0	2	0	0	0	5	0	0	0	0	1	7	1	0	0	0	0	0	0	9	24	12	0	0	0	0	2	0	0	0	1	0	6	0	0	0	3	1	0	0	0	0	0	31
OTU_544	0	2	0	0	0	0	1	1	7	1	3	0	1	0	0	21	0	0	0	0	0	0	6	0	2	0	6	0	1	1	6	1	0	0	0	1	0	2	0	14	1	4	1	1	0	0	0	0	3
OTU_604	0	0	0	0	0	0	1	0	0	0	0	0	0	0	0	0	0	0	0	0	0	0	0	0	0	0	0	0	0	0	2	0	0	0	0	0	0	2	0	0	0	0	0	0	0	0	0	0	0
OTU_289	0	0	0	0	0	0	1	0	0	0	0	0	0	0	0	0	0	0	0	0	0	0	0	0	0	0	0	0	0	0	0	0	0	0	0	0	0	7	0	1	2	0	0	2	0	0	0	0	0
OTU_662	0	1	0	0	0	0	1	2	0	0	0	0	0	1	0	0	1	7	0	0	0	0	0	0	0	1	2	1	0	0	1	0	0	0	0	0	0	2	1	0	0	0	0	0	0	0	0	0	1
OTU_124	0	0	0	0	0	0	1	0	61	5	28	0	24	0	0	203	0	15	0	0	0	0	0	0	0	16	7	0	0	0	47	4	0	0	0	1	0	1	0	35	1	13	0	20	0	0	0	0	4
OTU_434	0	0	0	0	0	0	2	9	0	0	4	0	0	0	0	0	0	0	0	0	0	0	0	0	0	0	0	1	0	2	22	4	0	0	0	1	1	0	0	0	0	0	0	0	0	0	0	0	1
OTU_350	0	0	0	0	0	0	2	0	16	0	5	0	24	7	0	6	0	3	0	0	0	0	0	0	1	1	28	0	0	0	3	0	0	0	0	0	0	0	0	3	0	0	0	4	0	0	0	0	0
OTU_131	0	0	0	0	0	0	1	0	30	194	29	4	7	6	0	45	1	1	0	0	0	0	0	0	0	1	8	0	0	30	91	13	0	0	0	17	0	0	0	1	32	5	0	8	0	0	0	0	1
OTU_416	0	0	0	0	0	0	1	0	14	1	0	0	7	16	0	6	0	0	0	0	1	0	0	0	0	1	2	0	0	0	1	0	0	0	0	0	0	4	0	12	0	1	0	5	0	0	0	0	0
OTU_589	0	0	0	0	0	0	1	0	4	0	1	0	0	47	0	2	0	0	0	0	0	0	0	0	0	0	0	0	0	0	0	0	0	0	0	0	0	0	0	1	0	0	0	1	0	0	0	0	0
OTU_768	0	7	0	0	1	0	1	0	0	0	1	0	1	0	2	3	5	20	18	0	18	0	34	9	1	17	39	1	17	0	5	0	0	0	0	0	0	0	0	0	0	0	0	0	3	11	0	10	6
OTU_224	0	0	0	0	0	0	1	0	1	0	3	0	0	3	0	0	0	1	0	0	0	0	0	0	1	0	0	0	0	0	6	0	0	0	0	0	0	5	0	2	0	7	0	3	0	0	0	0	18
OTU_624	0	0	0	0	0	0	1	0	0	0	0	1	0	0	0	0	0	0	0	0	0	0	0	0	0	0	0	32	0	0	0	1	0	0	0	0	0	0	0	0	0	0	1	0	0	0	0	0	0
OTU_107	0	0	0	0	0	0	1	1	0	0	0	0	0	0	0	0	0	0	0	0	0	0	0	0	0	0	0	0	0	0	0	0	0	0	0	0	3	2	1	0	0	0	0	0	0	0	0	0	0
OTU_80	0	0	0	0	0	0	1	0	76	3	41	0	65	8	0	21	5	64	0	0	0	0	0	2	0	48	46	0	0	0	83	4	0	0	0	0	0	0	0	5	0	7	0	14	0	0	0	0	9
OTU_24	0	0	1	0	0	0	1	0	123	4	83	0	126	11	0	30	26	100	0	0	0	0	0	0	0	126	99	0	0	1	188	4	0	0	0	0	0	1	0	11	0	18	0	14	0	0	0	0	26
OTU_465	0	58	0	2	2	0	0	0	0	0	0	0	0	0	0	0	0	0	0	0	0	0	0	0	0	0	0	0	0	0	1	0	0	0	0	0	0	0	0	0	0	0	0	0	0	0	0	0	0
OTU_660	0	113	0	0	4	0	0	0	0	0	0	0	0	0	0	1	0	0	0	0	2	0	0	0	1	6	0	5	12	0	0	0	0	0	0	0	0	0	0	0	0	0	0	0	0	0	0	1	8
OTU_501	0	24	0	0	0	0	0	0	0	0	0	0	0	0	0	0	0	0	0	0	0	0	0	0	0	0	0	0	2	0	0	0	0	0	0	0	0	0	0	0	0	0	0	0	0	0	0	0	0
OTU_729	0	5	2	1	1	0	0	0	0	0	0	0	0	0	4	0	0	0	0	5	0	3	0	0	0	0	0	0	3	0	0	0	4	2	0	0	0	0	0	0	1	0	0	0	12	0	19	5	0
OTU_602	0	2	0	0	2	0	0	0	0	0	0	1	4	0	0	0	0	0	0	0	0	0	0	0	0	0	0	0	0	1	0	2	0	0	0	1	1	0	0	0	0	0	1	1	0	0	0	0	0
OTU_222	0	1	0	0	0	0	0	0	0	0	2	0	0	1	0	1	0	0	0	0	0	0	0	0	0	0	0	0	0	0	3	0	0	0	0	0	0	0	1	62	0	6	0	6	1	0	0	0	1
OTU_510	0	4	0	2	0	0	0	0	0	3	0	1	1	28	0	1	0	1	1	0	0	1	0	0	0	0	0	1	5	0	0	0	5	0	1	1	0	0	0	0	0	0	0	0	0	2	0	2	1
OTU_620	0	6	1	0	0	0	0	1	3	3	1	5	4	0	13	0	1	0	0	2	2	0	3	0	0	0	0	0	38	0	8	0	0	0	0	0	0	0	0	0	0	0	0	0	3	0	0	0	0
OTU_683	0	1	0	1	1	0	0	0	0	0	4	2	0	1	0	1	0	0	0	0	0	1	1	0	1	0	0	0	1	0	1	0	0	0	0	2	0	1	0	0	0	0	0	0	0	1	0	0	0
OTU_470	0	2	0	0	1	0	0	0	0	4	0	5	0	0	0	0	0	0	0	1	1	1	3	0	0	2	0	2	0	0	0	0	0	0	0	0	0	0	0	0	1	0	0	0	0	2	0	8	0
OTU_552	0	2	0	2	1	0	0	0	0	0	0	1	0	0	0	0	0	0	0	0	1	0	0	0	0	0	0	0	0	1	0	0	0	0	0	0	0	1	0	0	0	0	3	0	0	1	1	14	0
OTU_628	0	1	0	0	0	0	0	0	21	0	2	0	2	1	0	2	0	0	0	0	0	0	1	0	0	0	0	0	2	1	0	0	0	0	0	1	0	1	0	7	0	0	0	0	0	1	0	0	0
OTU_766	0	4	0	0	0	0	0	0	0	0	0	0	0	1	0	10	0	1	0	0	0	0	0	0	0	0	0	0	0	0	0	0	0	0	0	0	0	1	0	0	0	1	0	1	0	0	0	0	0
OTU_538	0	1	0	0	0	0	0	0	0	0	0	0	0	0	7	9	1	0	2	2	3	0	3	1	0	1	0	0	7	0	0	0	0	0	0	0	0	0	0	0	0	0	0	0	4	3	1	3	2
OTU_645	0	1	0	0	0	0	0	0	1	0	1	0	7	0	0	0	0	0	0	0	0	0	0	0	0	0	0	0	0	0	0	1	0	0	0	0	0	0	0	3	0	0	0	0	0	0	0	0	1
OTU_85	0	2	0	0	0	0	0	0	0	0	1	0	0	0	0	0	0	0	0	1055	0	0	0	0	0	0	0	0	0	5	0	1	0	0	0	0	0	0	0	0	0	0	0	0	0	0	58	0	0
OTU_636	0	1	0	0	0	0	0	0	0	3	0	1	2	0	3	0	0	0	0	0	0	0	2	1	0	0	0	0	0	0	0	0	0	0	0	0	0	0	0	0	0	0	0	0	0	7	1	0	0
OTU_381	0	0	0	0	0	0	0	2	5	1	95	0	0	11	0	0	0	3	0	0	0	0	0	0	0	7	17	0	0	0	0	18	0	0	0	0	0	0	0	3	0	17	0	0	0	0	0	0	1
OTU_60	0	0	0	0	0	0	0	15	0	0	0	0	0	0	0	0	27	0	0	0	0	0	0	0	10	0	0	0	0	0	0	0	0	0	0	0	0	18	24	0	0	1	0	0	0	0	0	0	0
OTU_152	0	0	0	0	0	0	0	1	0	0	0	0	0	0	0	0	5	1	0	0	0	0	0	0	1	0	0	0	0	0	0	0	0	0	0	0	0	0	2	0	0	0	0	0	0	0	0	0	5
OTU_143	0	0	0	0	0	0	0	1	0	0	0	0	0	0	0	0	7	1	0	0	0	0	0	0	3	0	0	1	0	0	0	0	0	0	0	0	0	0	0	0	0	0	0	0	0	0	0	0	2
OTU_359	0	0	0	0	0	0	0	1	0	2	0	1	0	3	0	0	1	0	0	0	0	0	0	0	0	0	0	0	0	0	1	0	0	0	0	1	0	3	1	9	1	1	0	2	0	0	0	0	0
OTU_387	0	0	0	2	1	0	0	1	4	2	7	4	3	7	0	2	0	1	0	1	0	0	1	0	0	0	0	0	1	1	0	0	0	0	0	1	0	0	1	4	0	2	1	2	0	0	2	0	1
OTU_699	0	0	0	0	0	0	0	1	0	2	0	0	0	0	0	0	0	0	0	0	0	0	0	0	0	0	1	0	0	1	0	1	0	0	0	0	0	0	0	0	0	0	0	0	0	0	0	0	0
OTU_716	0	0	2	1	0	0	0	1	0	0	1	1	0	0	0	0	0	0	0	0	1	1	1	0	0	0	0	0	8	0	0	0	3	3	0	0	2	1	0	0	6	2	6	3	4	1	0	6	0
OTU_267	0	0	0	0	0	0	0	1	0	1	1	0	6	0	0	2	1	4	0	0	0	0	0	0	1	1	1	0	0	0	107	0	0	0	0	0	0	0	0	0	1	0	0	0	0	0	0	0	0
OTU_480	0	0	0	0	0	0	0	0	0	0	0	0	0	0	0	1	0	0	0	0	0	0	0	0	0	0	0	0	0	0	0	0	0	0	0	0	0	0	0	6	1	0	0	0	0	0	0	0	0
OTU_326	0	0	0	0	0	0	0	0	4	0	0	0	0	1	0	0	0	0	0	0	1	0	0	0	0	0	0	0	0	0	0	0	0	0	0	0	0	0	0	0	0	0	0	0	1	0	0	0	0
OTU_680	0	0	0	0	0	0	0	0	0	0	0	0	0	0	0	0	0	0	0	0	0	0	0	0	0	0	0	0	0	0	0	0	0	0	0	0	0	0	0	0	0	0	0	0	0	0	0	0	0
OTU_481	0	0	0	0	0	0	0	0	1	0	0	0	0	0	0	0	0	0	0	0	0	0	0	0	0	0	0	0	0	0	0	0	0	0	0	0	0	0	0	0	0	0	0	0	0	0	0	0	0
OTU_551	0	0	0	0	0	0	0	0	0	0	0	0	0	0	0	0	0	0	0	0	0	0	0	0	0	0	0	0	0	0	0	0	0	0	0	0	0	0	0	0	0	0	0	0	0	0	0	0	0
OTU_313	0	0	0	0	0	0	0	0	5	0	0	0	0	0	0	2	0	0	0	0	0	0	0	0	0	0	0	0	0	0	0	0	0	0	0	0	0	0	0	13	1	0	0	0	0	0	0	0	0
OTU_594	0	0	0	0	0	0	0	0	0	0	0	0	0	0	0	0	0	0	0	0	0	0	0	0	0	0	0	0	0	0	0	0	0	0	0	0	0	0	0	1	0	0	0	0	0	0	0	0	0
OTU_255	0	0	0	0	0	0	0	0	4	0	0	0	0	0	0	0	0	0	0	0	0	0	0	0	0	0	0	0	0	0	0	0	0	0	0	0	0	0	0	3	0	0	0	0	0	0	0	0	0
OTU_184	0	0	0	0	0	0	0	0	0	0	0	0	0	0	0	0	0	0	0	0	0	0	0	0	0	0	0	0	0	0	0	0	0	0	0	0	0	0	0	0	0	0	0	0	0	0	0	0	0
OTU_118	0	0	0	0	0	0	0	0	11	0	0	0	0	0	0	0	0	0	0	0	0	0	0	0	0	0	0	0	0	0	0	0	0	0	0	0	0	0	0	4	0	0	0	0	0	0	0	0	1
OTU_103	0	0	0	0	0	0	0	0	0	0	0	0	0	0	0	0	0	0	0	0	0	0	0	0	0	0	0	0	0	0	0	0	0	0	0	0	0	0	0	0	0	0	0	0	0	0	0	0	1
OTU_732	0	0	0	0	0	0	0	0	0	0	0	0	0	0	0	0	0	1	0	0	0	0	0	0	0	0	0	0	0	0	0	0	0	0	0	0	0	0	0	0	0	0	0	0	0	0	0	0	0
OTU_745	0	0	0	0	0	0	0	0	0	0	0	0	0	0	0	0	0	0	0	0	0	0	0	0	0	0	0	0	0	0	0	0	0	0	0	0	0	0	0	1	0	0	0	0	0	0	0	0	0
OTU_274	0	0	0	0	0	0	0	0	0	0	0	0	0	0	0	0	0	0	0	0	0	0	0	0	0	0	0	0	0	0	0	0	0	0	0	0	0	0	0	0	0	0	0	0	0	0	0	0	0
OTU_693	0	0	0	0	0	0	0	0	0	0	0	0	0	0	0	0	0	0	0	0	0	0	0	0	0	0	0	0	0	0	0	0	0	0	0	0	0	0	0	1	0	0	0	0	0	0	0	0	0
OTU_611	0	0	0	0	0	0	0	0	0	0	0	0	0	0	0	0	0	0	0	0	0	0	0	0	0	0	0	0	0	0	0	0	0	0	0	0	0	0	0	0	0	0	0	1	0	0	0	0	0
OTU_809	0	0	0	0	0	0	0	0	1	0	1	0	0	0	0	0	0	0	0	0	0	0	0	0	0	0	0	0	0	0	0	0	0	0	0	0	0	0	0	3	0	0	0	0	0	0	0	0	0
OTU_692	0	0	0	0	0	0	0	0	0	0	0	0	0	0	0	0	0	0	0	0	0	0	0	0	0	0	0	0	0	0	0	0	0	0	0	0	0	0	0	0	0	0	0	0	0	0	0	0	0
OTU_448	0	0	0	0	0	0	0	0	0	0	0	0	0	0	0	0	0	0	0	0	0	0	0	0	0	0	0	0	0	0	0	0	0	0	0	0	0	0	0	0	0	0	0	0	1	0	0	0	0
OTU_528	0	0	0	0	0	0	0	0	7	0	0	0	0	0	0	58	0	0	0	0	0	0	0	0	0	0	0	0	0	0	0	0	0	0	0	0	0	0	0	3	0	0	0	0	0	0	0	0	0
OTU_627	0	0	0	0	0	0	0	0	0	0	0	0	0	0	0	0	0	0	0	0	0	0	0	0	0	0	0	0	0	0	0	0	0	0	0	0	0	0	0	0	0	0	0	0	0	0	0	0	0
OTU_230	0	0	0	0	0	0	0	0	22	0	0	0	106	0	0	0	0	0	0	0	0	0	0	0	0	0	0	0	0	0	23	0	0	0	0	0	0	0	0	1	0	0	0	6	0	0	0	0	0
OTU_88	0	0	0	0	0	0	0	0	590	0	0	0	0	0	0	0	0	0	0	0	0	0	0	0	0	0	0	0	0	0	0	0	0	0	0	0	0	0	0	13	0	0	0	0	0	0	0	0	0
OTU_125	0	0	0	0	0	0	0	0	179	2	31	0	35	31	0	30	0	0	0	0	0	0	0	0	0	4	6	0	0	0	2	3	0	0	0	0	0	0	0	73	1	16	0	22	0	0	0	0	1
OTU_154	0	0	0	0	0	0	0	0	28	3	16	0	1	7	0	9	0	2	0	0	0	0	0	0	5	7	7	0	0	0	0	0	0	0	0	0	0	0	0	182	1	60	0	7	0	0	0	0	22
OTU_40	0	0	0	0	0	0	0	0	148	13	43	0	71	0	0	449	0	24	0	0	0	0	0	0	0	47	11	0	0	0	116	8	0	0	0	2	0	1	0	66	2	21	0	53	0	0	0	0	19
OTU_767	0	0	0	0	0	0	0	0	16	0	2	0	11	2	0	3	0	0	0	0	0	0	0	0	0	0	1	0	0	0	1	0	0	0	0	0	0	0	0	3	0	0	0	4	0	0	0	0	0
OTU_349	0	0	0	0	0	0	0	0	20	4	16	0	2	12	0	62	0	4	0	0	0	0	0	0	3	9	18	0	0	0	10	0	0	0	0	0	0	0	0	4	0	5	0	1	0	0	0	0	3
OTU_94	0	0	0	0	0	0	0	0	534	0	0	0	0	0	0	0	0	0	0	0	0	0	0	0	0	0	0	0	0	0	0	0	0	0	0	0	0	0	0	9	0	0	0	0	0	0	0	0	0
OTU_74	0	0	0	0	0	0	0	0	255	5	49	0	39	37	0	32	0	0	0	0	0	0	0	0	3	4	7	0	0	0	3	6	0	0	0	0	0	0	0	77	1	36	0	41	0	0	0	0	5
OTU_75	0	0	0	0	0	0	0	0	5	0	0	0	0	0	0	0	0	0	0	0	0	0	0	0	0	0	0	0	0	0	0	0	0	0	0	0	0	0	0	695	0	0	0	0	0	0	0	0	0
OTU_204	0	0	0	0	0	0	0	0	91	0	2	0	23	55	0	2	0	0	0	0	0	0	0	0	0	1	0	0	0	0	0	0	0	0	0	0	0	0	0	3	0	0	0	1	0	0	0	0	0
OTU_113	0	0	0	0	0	0	0	0	48	0	408	0	2	0	0	5	1	124	0	0	0	0	0	1	9	0	2	0	0	0	145	0	0	0	0	0	0	0	0	0	1	12	0	0	0	0	0	0	0
OTU_218	0	0	0	0	0	0	0	0	31	0	0	0	0	1	0	2	0	1	0	0	0	0	0	0	0	0	2	0	0	0	0	0	0	0	0	0	0	0	0	184	1	0	0	1	0	0	0	0	0
OTU_214	0	0	0	0	0	0	0	0	14	0	0	0	1	0	0	91	0	0	0	0	0	0	0	0	0	1	0	0	0	0	0	0	0	0	0	0	0	0	0	4	0	0	0	0	0	0	0	0	0
OTU_170	0	0	0	0	0	0	0	0	11	0	22	0	2	64	0	3	0	10	0	0	0	0	0	0	0	1	0	0	0	0	0	0	0	0	0	0	0	0	0	1	0	1	0	1	0	0	0	0	1
OTU_655	0	0	0	0	0	0	0	0	59	0	0	0	4	0	0	5	0	1	0	0	0	0	0	0	0	0	0	0	0	0	0	0	0	0	0	0	0	0	0	1	0	0	0	0	0	0	0	0	0
OTU_754	0	0	0	0	0	0	0	0	38	0	0	0	2	2	0	0	0	0	0	0	0	0	0	0	0	0	0	0	0	0	0	0	0	0	0	0	0	0	0	2	0	0	0	0	0	0	0	0	0
OTU_666	0	0	0	0	0	0	0	0	31	0	0	0	2	13	0	5	0	0	0	0	0	0	0	0	0	0	0	0	2	0	0	0	0	0	0	0	0	0	0	22	0	0	0	1	0	0	0	0	0
OTU_399	0	0	0	0	0	0	0	0	1	0	2	0	0	1	0	7	0	0	0	0	0	0	0	0	0	0	9	0	0	0	1	2	0	0	0	0	0	2	0	0	0	3	0	1	0	0	0	0	0
OTU_759	0	0	0	0	0	0	0	0	35	0	3	0	0	0	0	0	0	0	0	0	0	0	0	0	0	0	0	0	0	0	0	0	0	0	0	0	0	0	0	1	0	0	0	0	0	0	0	0	0
OTU_707	0	0	0	0	0	0	0	0	26	0	1	0	21	0	0	1	0	0	0	0	0	0	0	0	0	0	0	0	0	0	2	0	0	0	0	0	0	0	0	5	0	0	0	2	0	0	0	0	1
OTU_555	0	0	0	0	0	0	0	0	52	0	0	0	9	0	0	0	0	3	0	2	0	0	0	0	0	0	0	0	0	8	1	0	0	0	0	0	0	0	0	0	0	0	0	3	0	0	1	0	0
OTU_720	0	0	0	0	0	0	0	0	86	0	0	0	13	0	0	0	0	2	0	2	0	0	0	0	0	0	0	0	0	6	0	0	0	0	0	0	0	0	0	1	0	0	0	9	0	0	1	0	0
OTU_26	0	0	0	0	0	0	0	0	157	0	0	0	43	736	0	0	0	0	0	0	1	0	0	0	0	0	0	0	0	0	0	0	0	0	0	0	0	0	0	9	0	0	0	3	0	0	0	0	0
OTU_238	0	0	0	0	0	0	0	0	60	0	0	0	20	39	0	3	0	0	0	0	0	0	0	0	0	1	0	0	0	0	0	0	0	0	0	0	0	0	0	1	0	0	0	2	0	0	0	0	0
OTU_73	0	0	0	0	0	0	0	0	123	0	0	0	20	541	0	0	0	0	0	0	0	0	0	0	0	0	0	0	0	0	0	0	0	0	0	0	0	0	0	2	0	0	0	2	0	0	0	0	0
OTU_178	0	0	0	0	0	0	0	0	21	0	0	0	0	49	0	34	0	0	0	0	0	0	0	0	0	491	0	0	0	0	17	7	0	0	0	0	0	0	0	12	0	0	0	4	0	0	0	0	0
OTU_596	0	0	0	0	0	0	0	0	19	0	0	0	0	0	0	1	0	1	0	0	0	0	0	0	0	0	0	0	0	0	0	0	0	0	0	0	0	0	0	0	0	0	0	0	0	0	0	0	0
OTU_331	0	0	0	0	0	0	0	0	11	1	0	0	6	16	0	34	0	0	0	0	0	0	0	0	0	11	0	0	0	0	0	0	0	0	0	0	0	0	0	1	0	0	0	1	0	0	0	0	0
OTU_147	0	0	0	0	0	0	0	0	44	0	358	0	0	0	0	7	0	112	0	0	0	0	0	0	2	0	1	0	0	0	123	0	0	0	0	0	0	0	0	0	0	7	0	0	0	0	0	0	0
OTU_709	0	0	0	0	0	0	0	0	30	0	0	0	9	0	0	0	0	0	0	0	0	0	0	0	0	0	0	0	0	0	0	0	0	0	0	0	0	0	0	1	0	0	0	0	0	0	0	0	0
OTU_82	0	0	0	0	0	0	0	0	37	0	0	0	0	0	0	1	0	0	0	0	0	0	0	0	0	0	0	0	0	0	0	0	0	0	0	0	0	0	0	576	0	0	0	0	0	0	0	0	0
OTU_487	0	0	0	0	0	0	0	0	22	0	1	0	15	0	0	0	0	0	0	0	0	0	0	0	0	0	0	0	0	0	0	1	0	0	0	0	0	0	0	35	0	0	0	23	0	0	0	0	0
OTU_521	0	0	0	0	0	0	0	0	30	0	0	0	2	1	0	0	0	0	0	0	0	0	0	0	0	0	0	0	1	0	0	0	0	0	0	0	0	0	0	2	0	0	0	1	0	0	0	0	0
OTU_216	0	0	0	0	0	0	0	0	2	1	0	0	0	0	1	19	4	0	3	0	8	0	3	14	7	14	10	0	0	0	0	0	0	0	0	0	0	0	0	0	0	0	0	0	1	1	0	10	16
OTU_451	0	0	0	0	0	0	0	0	23	0	13	0	1	1	0	0	0	0	0	0	0	0	0	0	0	0	0	0	0	0	0	0	0	0	0	0	0	0	0	0	0	0	0	0	0	0	0	0	0
OTU_808	0	0	0	0	0	0	0	0	6	0	0	0	0	0	0	0	0	0	0	0	0	0	0	0	0	0	0	0	0	0	22	0	0	0	0	0	0	0	0	1	0	0	0	0	0	0	0	0	0
OTU_202	0	0	0	0	0	0	0	0	41	0	0	0	0	0	0	59	0	0	0	0	0	0	0	0	0	0	0	0	0	0	0	0	0	0	0	0	0	0	0	78	0	0	0	0	0	0	0	0	0
OTU_205	0	0	0	0	0	0	0	0	18	0	11	0	0	6	0	0	0	0	0	0	0	0	0	1	1	0	35	0	0	0	0	0	0	0	0	0	0	0	0	61	0	7	0	0	0	0	0	0	10
OTU_598	0	0	0	0	0	0	0	0	81	0	0	0	2	1	0	0	0	1	0	0	0	0	0	0	0	0	0	0	0	0	0	0	0	0	0	0	0	0	0	1	0	0	0	0	0	0	0	0	0
OTU_449	0	0	0	0	0	0	0	0	1	1	3	0	0	5	0	2	0	1	0	0	0	0	0	0	0	1	1	0	0	0	0	0	0	0	0	0	0	0	0	7	0	13	0	4	0	0	0	0	3
OTU_90	0	0	0	0	0	0	0	0	46	4	24	0	17	5	0	18	0	5	0	0	0	0	0	0	0	6	2	0	0	1	4	0	0	0	0	0	0	0	0	62	0	19	0	21	0	0	0	0	2
OTU_417	0	0	0	0	0	0	0	0	28	0	2	0	2	0	0	10	0	0	0	0	0	0	0	0	0	2	0	0	0	0	0	0	0	0	0	0	0	0	0	9	0	0	0	0	0	0	0	0	0
OTU_743	0	0	0	0	0	0	0	0	93	0	0	0	1	2	0	0	0	0	0	0	0	0	0	0	0	0	0	0	0	0	0	0	0	0	0	0	0	0	0	4	0	0	0	0	0	0	0	0	0
OTU_158	0	0	0	0	0	0	0	0	27	0	30	0	20	27	0	7	0	4	0	0	0	0	0	0	0	1	0	0	0	0	6	0	0	0	0	0	0	0	0	29	0	8	0	2	0	0	0	0	0
OTU_524	0	0	0	0	0	0	0	0	11	0	0	0	1	5	0	1	0	1	0	0	0	0	0	0	0	0	0	0	0	0	0	0	0	0	0	0	0	0	0	6	0	0	0	2	0	0	0	0	0
OTU_210	0	0	0	0	0	0	0	0	7	0	0	0	5	0	0	164	0	5	0	0	0	0	0	0	0	46	0	0	0	0	0	0	0	0	0	0	0	0	0	5	0	0	0	56	0	0	0	0	0
OTU_284	0	0	0	0	0	0	0	0	12	0	0	0	86	0	0	0	0	0	0	0	0	0	0	0	0	0	0	0	0	0	16	0	0	0	0	0	0	0	0	0	0	0	0	2	0	0	0	0	0
OTU_556	0	0	0	0	0	0	0	0	13	2	4	0	4	12	0	6	0	0	0	0	0	0	0	0	0	0	2	0	0	0	7	0	0	0	0	0	0	0	1	0	1	0	0	0	0	0	0	0	0
OTU_247	0	0	0	0	0	0	0	0	26	0	7	0	37	1	0	65	0	3	0	0	0	0	0	0	0	3	0	0	0	0	0	0	0	0	0	0	0	0	0	50	0	5	0	34	0	0	0	0	0
OTU_243	0	0	0	0	0	0	0	0	42	0	11	0	0	0	0	45	0	1	0	0	0	0	0	0	0	17	12	0	0	0	0	0	0	0	0	0	0	0	0	40	0	19	0	0	0	0	0	0	3
OTU_483	0	0	0	0	0	0	0	0	30	0	0	0	0	0	0	2	0	0	0	0	0	0	0	0	0	0	0	0	0	0	0	0	0	0	0	0	0	0	0	0	0	0	0	0	0	0	0	0	0
OTU_441	0	0	0	0	0	0	0	0	9	0	0	0	3	0	0	0	0	0	0	0	0	0	0	0	0	0	0	0	0	0	0	0	0	0	0	0	0	0	0	4	0	0	0	0	0	0	0	0	0
OTU_786	0	0	0	0	0	0	0	0	10	3	4	0	9	4	0	8	0	0	0	0	0	0	0	0	0	2	2	0	0	0	1	0	0	0	0	0	0	0	0	1	0	0	0	5	0	0	0	0	0
OTU_382	0	0	0	0	0	0	0	0	4	0	0	0	0	0	0	2	0	0	0	0	0	0	0	0	0	1	0	0	0	0	1	0	0	0	0	0	0	0	0	19	0	4	0	0	0	0	0	0	17
OTU_312	0	0	0	0	0	0	0	0	3	0	5	0	7	88	0	1	0	0	0	0	0	0	0	0	0	0	1	0	0	0	0	0	0	0	0	0	0	0	0	0	0	2	0	4	0	0	0	0	0
OTU_195	0	0	0	0	0	0	0	0	18	0	8	0	0	21	0	10	8	22	0	0	0	0	0	0	2	6	0	0	0	0	8	0	0	0	0	0	0	0	0	12	0	4	0	0	0	0	0	0	19
OTU_376	0	0	0	0	0	0	0	0	13	0	11	0	14	7	0	5	0	0	0	0	0	0	0	0	0	1	0	0	0	0	2	0	0	0	0	0	0	0	0	13	0	4	0	4	0	0	0	1	0
OTU_775	0	0	0	0	0	0	0	0	9	0	0	0	0	7	0	2	0	0	0	0	0	0	0	0	0	0	0	0	0	0	0	0	0	0	0	0	0	0	0	31	0	0	0	0	0	0	0	0	1
OTU_5	0	0	0	0	0	0	0	0	27	3	35	0	91	22	0	483	0	5	0	0	0	0	0	0	1	288	222	0	0	0	0	0	0	0	0	0	0	1	0	79	18	287	0	663	0	0	0	0	423
OTU_463	0	0	0	0	0	0	0	0	8	0	22	0	1	0	0	0	0	0	0	0	0	0	0	0	0	2	0	0	0	0	0	0	0	0	0	0	0	0	0	40	0	36	0	3	0	0	0	0	0
OTU_640	0	0	0	0	0	0	0	0	17	0	0	0	0	0	0	0	0	0	0	0	0	0	0	0	0	0	0	0	0	0	29	0	0	0	0	0	0	0	0	10	0	0	0	0	0	0	0	0	0
OTU_793	0	0	0	0	0	0	0	0	1	0	0	0	0	0	0	0	0	2	0	0	0	0	0	0	0	0	0	0	0	0	93	0	0	0	0	0	0	0	0	0	0	0	0	0	0	0	0	0	0
OTU_115	0	0	0	0	0	0	0	0	24	0	0	0	0	0	0	4	0	0	0	0	0	0	0	0	0	2	0	0	0	0	0	0	0	0	0	0	0	0	0	453	1	2	0	0	0	0	0	0	0
OTU_579	0	0	0	0	0	0	0	0	7	1	4	0	10	0	0	1	0	9	0	0	0	0	0	0	0	6	11	0	0	0	12	0	0	0	0	0	0	0	0	1	0	1	0	0	0	0	0	0	0
OTU_277	0	0	0	0	0	0	0	0	2	0	0	0	0	0	0	1	0	0	0	0	0	0	0	0	0	0	0	0	0	0	135	0	0	0	0	0	0	0	0	0	0	0	0	0	0	0	0	0	0
OTU_815	0	0	0	0	0	0	0	0	7	0	4	0	2	0	0	0	0	0	0	0	0	0	0	0	0	0	0	0	0	0	0	0	0	0	0	0	0	0	0	9	0	2	0	4	0	0	0	0	0
OTU_829	0	0	0	0	0	0	0	0	2	0	0	0	0	3	0	2	0	0	0	0	0	0	0	0	0	1	5	0	0	0	0	0	0	0	0	0	0	0	0	19	0	20	0	1	0	0	0	0	2
OTU_758	0	0	0	0	0	0	0	0	30	0	0	0	0	0	0	0	0	0	0	0	0	0	0	0	0	0	0	0	0	0	0	0	0	0	0	0	0	0	0	1	0	0	0	0	0	0	0	0	0
OTU_639	0	0	0	0	0	0	0	0	2	0	2	0	0	0	0	0	0	1	0	0	0	0	0	0	0	0	0	0	0	0	0	0	0	0	0	0	0	0	0	5	0	0	0	2	0	0	0	0	0
OTU_637	0	0	0	0	0	0	0	0	2	1	0	0	0	0	0	1	0	1	0	0	0	0	0	0	0	0	0	0	0	1	0	0	0	0	0	0	0	0	0	7	0	0	0	3	0	0	0	1	0
OTU_232	0	0	0	0	0	0	0	0	6	0	9	0	16	128	0	2	0	0	0	0	0	0	0	0	0	0	1	0	0	0	0	0	0	0	0	0	0	0	0	4	0	6	0	6	0	0	0	0	0
OTU_206	0	0	0	0	0	0	0	0	8	0	0	0	0	0	0	0	0	0	0	0	0	0	0	0	0	0	0	0	0	0	0	0	0	0	0	0	0	0	0	0	0	0	0	0	0	0	0	0	0
OTU_301	0	0	0	0	0	0	0	0	15	0	11	0	0	5	0	5	0	1	0	0	0	0	0	0	0	2	3	0	0	0	0	0	0	0	0	0	0	0	0	67	0	17	0	5	0	0	0	0	10
OTU_335	0	0	0	0	0	0	0	0	16	0	4	0	21	1	0	42	0	1	0	0	0	0	0	0	0	5	0	0	0	0	0	0	0	0	0	0	0	0	0	31	0	2	0	17	0	0	0	0	0
OTU_220	0	0	0	0	0	0	0	0	11	0	3	0	3	3	0	2	1	1	0	0	0	0	0	0	1	1	0	0	0	0	16	0	0	0	0	0	0	0	0	3	0	5	0	3	0	0	0	0	0
OTU_104	0	0	0	0	0	0	0	0	43	0	29	1	0	17	0	0	2	0	0	0	0	0	1	5	0	0	81	1	1	0	0	0	0	0	0	0	0	0	0	162	0	13	0	0	0	0	0	0	25
OTU_8	0	0	0	0	0	0	0	0	9	1	29	0	62	23	0	380	0	8	0	0	0	0	0	0	0	195	103	0	0	0	0	0	0	0	0	0	0	2	0	52	7	121	0	412	0	0	0	0	249
OTU_433	0	0	0	0	0	0	0	0	6	0	11	0	0	1	0	0	0	0	0	0	0	0	0	0	0	1	0	0	0	0	0	0	0	0	0	0	0	0	0	42	0	18	0	4	0	0	0	0	0
OTU_283	0	0	0	0	0	0	0	0	17	0	0	0	1	0	0	17	0	0	0	0	0	0	0	0	0	0	0	0	0	0	0	0	0	0	0	0	0	0	0	35	0	0	0	1	0	0	0	0	0
OTU_430	0	0	0	0	0	0	0	0	4	0	19	0	0	8	0	6	19	2	0	0	0	0	0	0	0	1	6	4	0	0	0	1	0	0	0	0	0	0	0	0	0	0	0	0	0	0	0	0	0
OTU_119	0	0	0	0	0	0	0	0	1	0	0	0	0	0	0	22	10	0	4	0	10	0	5	27	14	33	18	0	0	0	0	1	0	0	0	0	0	0	0	0	0	0	0	0	0	5	0	12	29
OTU_788	0	0	0	0	0	0	0	0	1	0	0	0	0	0	0	0	0	1	0	0	0	0	0	0	0	0	0	0	0	0	1	0	0	0	0	0	0	0	0	9	0	0	0	1	0	0	0	0	0
OTU_225	0	0	0	0	0	0	0	0	12	0	9	0	0	21	0	11	4	12	0	0	0	0	0	0	3	3	0	0	0	0	6	0	0	0	0	0	0	0	0	11	0	3	0	0	0	0	0	0	14
OTU_798	0	0	0	0	0	0	0	0	3	0	0	0	0	1	0	3	0	0	0	0	0	0	0	0	0	0	0	0	0	0	0	0	0	0	0	0	0	1	0	9	0	7	0	2	0	0	0	0	1
OTU_421	0	0	0	0	0	0	0	0	18	0	5	0	0	0	0	19	0	0	0	0	0	0	0	0	0	2	6	0	0	0	0	0	0	0	0	0	0	0	0	24	0	7	0	0	0	0	0	0	4
OTU_266	0	0	0	0	0	0	0	0	5	0	6	0	0	1	0	14	0	4	0	0	0	0	0	0	1	10	4	0	0	0	0	0	0	0	0	0	0	0	0	18	1	12	0	1	0	0	0	0	20
OTU_826	0	0	0	0	1	0	0	0	3	1	0	1	1	0	0	0	0	0	0	0	0	0	0	0	0	0	2	0	3	0	0	0	0	0	0	1	0	0	0	1	0	0	1	4	0	0	0	0	0
OTU_46	0	0	0	0	0	0	0	0	3	0	0	0	0	0	70	18	53	5	97	0	83	0	35	0	228	83	14	0	0	33	1	45	0	0	0	1	0	0	0	0	0	0	0	0	2	29	0	11	2
OTU_95	0	0	0	0	0	0	0	0	2	0	0	0	0	0	13	3	0	11	25	0	239	0	32	1	320	47	38	0	0	23	1	1	0	0	0	0	0	0	0	0	0	0	0	0	0	3	0	37	1
OTU_760	0	0	0	0	0	0	0	0	14	0	0	0	5	0	0	0	0	0	0	0	0	0	0	0	0	0	0	0	0	0	0	0	0	0	0	0	0	0	0	4	0	0	0	0	0	0	0	0	0
OTU_835	0	0	0	0	0	0	0	0	2	0	0	0	0	29	0	0	0	1	0	0	0	0	0	0	0	0	0	0	0	0	0	0	0	0	0	0	0	0	0	0	0	0	0	0	0	0	0	0	0
OTU_841	0	0	0	0	0	0	0	0	2	0	1	0	2	0	0	3	0	0	0	0	0	0	0	0	0	4	0	0	0	0	1	0	0	0	0	0	0	0	0	0	0	0	0	1	0	0	0	0	0
OTU_153	0	0	0	0	0	0	0	0	10	0	6	0	6	5	0	3	7	1	0	0	0	0	0	0	1	2	0	0	0	0	10	0	0	0	0	0	0	0	0	4	0	5	0	0	0	0	0	0	0
OTU_446	0	0	0	0	0	0	0	0	13	0	0	0	0	0	0	6	0	0	0	0	0	0	0	0	0	0	0	0	0	0	0	0	0	0	0	0	0	0	0	62	1	1	0	0	0	0	0	0	0
OTU_522	0	0	0	0	0	0	0	0	3	0	5	0	5	2	0	42	0	0	0	0	0	0	0	0	0	34	28	0	0	0	0	0	0	0	0	0	0	0	0	21	4	32	0	81	0	0	0	0	21
OTU_838	0	0	0	0	0	0	0	0	13	0	2	0	3	18	0	14	0	1	0	0	1	0	0	0	0	0	1	0	0	0	1	0	0	0	0	0	0	1	0	15	0	4	0	3	0	0	0	0	0
OTU_713	0	0	0	0	0	0	0	0	2	0	0	0	0	0	0	0	0	0	0	0	0	0	0	0	0	1	1	0	0	0	0	1	0	0	0	0	0	0	0	0	0	0	0	0	0	0	0	0	1
OTU_435	0	0	0	0	0	0	0	0	3	0	0	0	0	0	0	0	0	0	0	0	0	0	0	0	0	0	0	0	0	0	0	0	0	0	0	0	0	0	0	0	0	0	0	0	0	0	0	0	0
OTU_186	0	0	0	0	0	0	0	0	1	0	2	0	0	0	0	2	0	2	0	0	0	0	0	0	0	2	2	0	0	0	0	1	0	0	0	0	0	0	0	27	0	25	0	0	0	0	0	0	0
OTU_708	0	0	0	0	0	0	0	0	3	0	0	0	1	0	0	0	0	1	0	0	21	0	0	0	0	0	0	0	0	0	0	0	0	0	0	0	0	0	0	0	0	0	0	0	0	0	0	5	0
OTU_226	0	0	0	0	0	0	0	0	4	0	0	0	0	0	0	0	0	0	0	0	0	0	0	0	0	0	0	0	0	0	0	0	0	0	0	0	0	0	0	2	0	0	0	0	0	0	0	0	0
OTU_456	0	0	0	0	0	0	0	0	9	0	0	0	3	1	0	1	0	0	0	0	0	0	0	0	0	17	0	0	0	0	0	0	0	0	0	0	0	0	0	5	0	0	0	0	0	0	0	0	0
OTU_121	0	0	0	0	0	0	0	0	5	0	0	0	0	0	0	0	0	0	0	0	0	0	0	0	0	0	0	0	0	0	0	0	0	0	0	0	0	0	0	523	0	0	0	0	0	0	0	0	0
OTU_156	0	0	0	0	0	0	0	0	1	0	6	0	11	25	0	43	0	9	0	0	0	0	0	0	0	32	5	0	0	0	57	0	0	0	0	0	0	1	0	7	0	2	0	10	0	0	0	0	2
OTU_789	0	0	0	0	0	0	0	0	8	0	1	0	5	6	0	0	0	1	0	0	0	0	0	0	0	0	1	0	0	0	0	0	0	0	0	0	0	0	0	3	0	0	0	3	0	0	0	0	0
OTU_784	0	0	0	0	0	0	0	0	2	0	2	0	2	0	0	47	0	3	0	0	0	0	0	0	0	0	0	0	0	0	1	0	0	0	0	0	0	0	0	0	0	1	0	0	0	0	0	0	0
OTU_615	0	0	0	0	0	0	0	0	2	0	0	0	0	0	0	3	0	5	0	0	0	0	0	0	0	0	3	0	0	0	0	1	0	0	0	0	0	0	0	0	0	0	0	0	0	0	0	0	1
OTU_185	0	0	0	0	0	0	0	0	5	1	6	0	3	0	0	8	0	4	0	0	0	0	0	0	0	1	5	0	0	0	63	1	0	0	0	0	0	1	0	1	0	3	0	3	0	0	0	0	71
OTU_372	0	0	0	0	0	0	0	0	4	0	0	0	0	0	0	0	0	0	0	0	0	0	0	0	0	0	0	0	0	0	89	0	0	0	0	0	0	0	0	0	0	0	0	0	0	0	0	0	0
OTU_586	0	0	0	0	0	0	0	0	2	0	1	0	0	1	0	0	0	1	0	0	0	0	0	0	0	1	0	0	0	0	0	4	0	0	0	0	0	0	0	5	0	8	0	0	0	0	0	0	0
OTU_569	0	0	0	0	0	0	0	0	1	0	4	0	0	1	0	0	1	1	0	0	0	0	0	0	0	1	0	0	0	0	0	0	0	0	0	0	0	0	0	0	0	1	0	0	0	0	0	0	5
OTU_379	0	0	0	0	0	0	0	0	1	0	2	0	4	12	0	2	1	0	0	0	0	0	0	0	0	0	0	0	0	0	8	0	0	0	0	0	0	0	0	13	0	4	0	7	0	0	0	0	1
OTU_260	0	0	0	0	0	0	0	0	1	1	2	0	1	10	0	10	0	12	0	0	0	0	0	0	2	5	0	0	0	0	3	0	0	0	0	0	0	0	0	2	1	3	0	1	0	0	0	0	3
OTU_84	0	0	0	0	0	0	0	0	1	0	16	0	0	6	0	12	14	13	0	0	0	0	0	0	23	5	0	0	0	0	1	0	0	0	0	0	0	0	0	0	0	5	0	0	0	0	0	0	37
OTU_493	0	0	0	0	0	0	0	0	2	2	1	0	9	3	0	2	0	0	0	0	0	0	0	0	0	0	1	0	0	0	0	0	0	0	0	0	0	0	0	4	0	0	0	2	0	0	0	0	1
OTU_300	0	0	0	0	0	0	0	0	1	0	0	0	5	0	0	107	0	7	0	0	0	0	0	0	0	34	0	0	0	0	0	0	0	0	0	0	0	0	0	7	0	0	0	43	0	0	0	0	0
OTU_89	0	0	0	0	0	0	0	0	9	1	16	0	2	4	0	28	0	3	0	0	0	0	0	0	4	17	17	0	0	0	0	0	0	0	0	0	0	0	0	46	0	12	0	1	0	0	0	0	52
OTU_334	0	0	0	0	0	0	0	0	3	2	83	0	0	10	0	0	0	4	0	0	0	0	0	1	0	7	12	0	0	0	0	17	0	0	0	0	0	0	0	1	1	13	0	0	0	0	0	0	3
OTU_329	0	0	0	0	0	0	0	0	4	0	32	0	0	12	0	5	28	5	0	0	0	0	0	0	3	2	8	5	0	0	0	4	0	0	0	0	0	0	0	0	0	3	0	0	0	0	0	0	4
OTU_502	0	0	0	0	0	0	0	0	1	0	0	0	0	0	0	2	0	0	0	0	0	0	0	0	0	0	0	0	0	0	0	0	0	0	0	0	0	0	0	14	0	0	0	0	0	0	0	0	6
OTU_534	0	0	0	0	0	0	0	0	2	0	2	0	0	12	0	0	0	2	0	0	0	0	0	0	0	0	0	0	0	0	0	0	0	0	0	0	0	0	0	0	0	0	0	0	0	0	0	0	0
OTU_578	0	0	0	0	0	0	0	0	1	0	0	0	1	0	0	24	0	0	0	0	0	0	0	0	0	0	0	0	0	0	0	0	0	0	0	0	0	0	0	0	0	0	0	0	0	0	0	0	0
OTU_698	0	0	0	0	0	0	0	0	1	0	0	0	0	0	0	1	0	0	0	0	0	0	0	0	0	0	0	0	0	1	0	0	0	0	0	0	0	3	0	5	0	0	0	0	1	0	0	0	0
OTU_36	0	0	0	0	0	0	0	0	1	0	35	0	0	8	0	10	29	24	0	0	0	0	0	0	43	13	3	0	0	0	3	0	0	0	0	0	0	0	0	0	0	6	0	0	0	0	0	0	64
OTU_287	0	0	0	0	0	0	0	0	2	0	2	0	3	0	0	3	0	0	0	0	0	0	0	0	1	5	24	0	0	0	3	2	0	0	0	4	0	1	0	2	0	5	0	0	0	0	0	0	1
OTU_389	0	0	0	0	0	0	0	0	2	1	2	0	1	1	0	4	0	1	0	0	0	0	0	0	0	1	4	0	0	0	47	0	0	0	0	0	0	2	0	2	0	3	0	1	0	0	0	0	42
OTU_123	0	0	0	0	0	0	0	0	2	0	0	0	0	0	0	6	1	0	0	0	0	0	0	0	0	98	0	0	0	4	1	14	0	0	0	0	0	0	0	0	0	0	0	0	0	0	0	0	1
OTU_410	0	0	0	0	0	0	0	0	1	0	0	0	0	2	0	5	0	0	0	0	0	0	0	0	0	0	0	0	0	0	0	0	0	0	0	0	0	0	0	4	0	0	0	0	0	0	0	0	0
OTU_783	0	0	0	0	0	0	0	0	1	0	1	0	0	0	0	0	0	2	0	0	0	0	0	0	0	0	0	1	0	0	1	0	0	0	1	0	0	0	0	0	1	1	0	2	0	0	0	0	1
OTU_223	0	0	0	0	0	0	0	0	1	0	4	0	1	15	0	24	0	3	0	0	0	0	0	0	0	15	8	0	0	0	24	0	0	0	0	0	0	0	0	3	0	3	0	2	0	0	0	0	2
OTU_541	0	0	0	0	0	0	0	0	2	0	8	0	0	37	0	4	0	8	0	0	0	0	0	0	0	0	1	0	0	0	0	0	0	0	0	0	0	0	0	0	0	0	0	2	0	0	0	0	0
OTU_717	0	0	0	0	0	0	0	0	1	0	0	0	3	0	0	8	0	1	0	0	0	0	0	0	0	0	0	0	0	0	0	0	0	0	0	0	0	0	0	5	0	0	0	25	0	0	0	0	0
OTU_565	0	0	0	0	0	0	0	0	1	0	0	0	0	8	0	0	0	1	0	0	0	0	0	0	0	0	0	0	0	0	5	0	0	0	0	0	0	0	0	1	0	0	0	1	0	0	0	0	0
OTU_366	0	0	0	0	0	0	0	0	1	0	25	0	0	1	0	0	0	1	0	0	0	0	0	0	0	1	3	0	0	0	124	1	0	0	0	0	0	0	0	0	0	28	0	1	0	0	0	0	33
OTU_188	0	0	0	0	0	0	0	0	1	0	5	0	2	2	0	3	0	0	0	0	0	0	0	0	0	0	0	0	0	0	2	0	0	0	0	1	0	0	0	41	1	2	0	6	0	0	0	0	0
OTU_231	0	0	0	0	0	0	0	0	0	4	1	0	7	0	0	0	0	10	0	0	0	0	0	0	0	1	0	0	0	0	175	0	0	0	0	0	0	0	0	0	0	0	0	0	0	0	0	0	1
OTU_843	0	0	0	0	0	0	0	0	0	6	6	0	0	0	0	0	0	0	0	0	0	0	0	0	0	0	4	0	0	0	0	0	0	0	0	0	0	0	0	0	0	0	0	0	0	0	0	0	11
OTU_200	0	0	0	0	0	0	0	0	0	1	0	0	0	0	0	0	0	0	0	0	0	0	0	1	0	229	0	0	0	0	0	0	0	0	0	0	0	0	0	0	0	0	0	0	0	0	0	0	0
OTU_703	0	0	4	0	2	0	0	0	0	1	0	0	0	0	0	0	0	0	0	3	1	6	2	0	0	0	0	0	17	0	0	0	2	2	0	0	0	0	0	0	0	0	0	0	1	1	0	3	0
OTU_39	0	0	0	0	0	0	0	0	0	2	1	0	0	0	0	0	42	0	0	0	0	0	0	0	0	0	1	0	0	0	9	52	0	0	0	0	0	0	0	0	1	0	0	0	0	0	0	0	0
OTU_484	0	0	0	0	0	0	0	0	0	1	5	0	0	0	0	0	0	6	0	0	0	0	0	0	0	2	0	0	0	0	2	0	0	0	0	0	0	0	0	0	0	0	0	0	0	0	0	0	0
OTU_432	0	0	0	0	0	0	0	0	0	1	0	0	0	0	0	0	0	0	0	0	0	0	0	1	2	135	0	0	0	0	0	1	0	0	0	0	0	0	0	0	0	0	0	0	0	0	0	0	0
OTU_688	0	0	0	0	0	0	0	0	0	1	0	0	0	0	0	0	0	0	0	0	0	0	0	1	1	0	0	0	0	0	0	0	0	0	0	0	0	0	0	0	1	0	0	0	0	0	0	0	0
OTU_849	0	0	0	0	0	0	0	0	0	1	0	0	0	0	0	0	0	0	0	0	0	0	0	0	0	0	0	0	0	0	0	0	0	0	0	0	0	0	0	0	0	0	0	0	0	0	0	0	0
OTU_779	0	0	0	0	0	0	0	0	0	1	0	0	0	0	0	2	0	0	0	0	0	0	0	0	1	16	0	0	0	0	0	0	0	0	0	0	0	0	0	0	0	0	0	0	0	0	0	0	0
OTU_234	0	0	0	0	0	0	0	0	0	1	0	11	0	0	0	0	1	0	0	0	0	0	0	0	0	0	0	3	0	0	0	0	0	0	0	0	0	0	0	0	0	0	3	0	0	0	0	0	0
OTU_35	0	0	0	0	0	0	0	0	0	0	15	0	0	0	0	1	63	10	0	0	0	0	0	0	0	0	0	0	0	0	103	2	0	0	0	0	0	0	0	0	0	4	0	0	0	0	0	0	14
OTU_254	0	0	0	0	0	0	0	0	0	0	6	0	0	0	0	5	1	1	0	0	0	0	0	0	0	0	0	0	0	0	36	0	0	0	0	0	0	0	0	0	0	0	0	0	0	0	0	0	5
OTU_242	0	0	0	0	0	0	0	0	0	0	84	0	10	0	0	26	0	13	0	0	0	0	0	0	0	0	0	0	0	0	1	0	0	0	0	0	0	0	0	0	0	1	0	0	0	0	0	0	0
OTU_41	0	0	0	0	0	0	0	0	0	0	37	0	0	0	0	0	8	9	0	0	0	0	0	0	27	43	37	20	0	0	0	3	0	0	0	0	0	0	0	0	0	11	0	0	0	0	0	0	29
OTU_29	0	0	0	0	0	0	0	0	0	0	18	0	0	0	0	0	105	13	0	0	0	0	0	0	0	0	1	0	0	0	155	5	0	0	0	0	0	0	0	0	0	13	0	0	0	0	0	0	11
OTU_141	0	0	0	0	0	0	0	0	0	0	5	0	0	1	0	0	2	0	0	0	0	0	0	0	8	6	8	9	0	0	0	2	0	0	0	0	0	0	0	0	0	3	0	0	0	0	0	0	4
OTU_306	0	0	0	0	0	0	0	0	0	0	73	0	9	0	0	13	0	12	0	0	0	0	0	0	0	0	0	0	0	0	0	0	0	0	0	0	0	0	0	0	0	0	0	0	0	0	0	0	0
OTU_452	0	0	0	0	0	0	0	0	0	0	1	0	3	109	0	3	0	2	0	0	0	0	0	0	0	0	0	0	0	1	1	0	0	0	0	0	0	0	0	0	0	0	0	1	0	0	0	0	0
OTU_520	0	0	0	0	0	0	0	0	0	0	2	0	0	0	0	1	0	17	0	0	0	0	0	0	1	1	0	0	0	0	0	0	0	0	0	0	0	0	0	0	0	0	0	0	0	0	0	0	2
OTU_697	0	0	0	0	0	0	0	0	0	0	6	0	2	0	0	1	0	66	0	0	0	0	0	0	0	0	0	0	0	1	24	0	0	0	0	0	0	0	0	0	0	0	0	1	0	0	0	0	0
OTU_622	0	0	0	0	0	0	0	0	0	0	1	0	0	0	0	0	0	13	0	0	0	0	0	0	0	2	0	0	0	0	1	1	0	0	0	0	0	0	0	0	0	0	0	0	0	0	0	0	1
OTU_469	0	0	0	0	0	0	0	0	0	0	2	0	0	0	0	0	3	0	0	0	0	0	0	0	0	0	0	0	0	0	0	0	0	0	0	0	0	0	0	0	0	0	0	0	0	0	0	0	5
OTU_268	0	0	0	0	0	0	0	0	0	0	7	0	0	1	0	0	0	7	0	0	0	0	0	0	0	1	0	0	0	0	8	0	0	0	0	0	0	0	0	0	0	2	0	0	0	0	0	0	0
OTU_390	0	0	0	0	0	0	0	0	0	0	13	0	0	1	0	0	1	0	0	0	0	0	0	0	0	0	2	0	0	0	63	0	0	0	0	0	0	0	0	1	0	40	0	0	0	0	0	0	17
OTU_278	0	0	0	0	0	0	0	0	0	0	3	0	0	0	0	0	18	0	0	0	0	0	0	0	0	0	0	0	0	0	0	0	0	0	0	0	0	0	0	0	0	0	0	0	0	0	0	0	4
OTU_44	0	0	0	0	0	0	0	0	0	0	4	0	0	2	0	0	2	0	0	0	0	0	0	1	12	8	5	4	0	0	0	0	0	0	0	0	0	0	0	0	0	0	0	0	0	0	0	0	1
OTU_19	0	0	0	0	0	0	0	0	0	0	14	0	0	4	0	7	1	103	0	0	0	0	0	0	0	34	12	0	0	0	222	0	0	0	0	0	0	0	0	0	0	7	0	0	0	0	0	0	6
OTU_830	0	0	0	0	0	0	0	0	0	0	7	0	0	17	0	10	0	0	0	0	0	0	0	0	0	1	0	0	0	0	0	0	0	0	0	0	0	0	0	0	0	0	0	2	0	0	0	0	0
OTU_32	0	0	0	0	0	0	0	0	0	0	6	0	0	0	0	0	0	60	0	0	0	0	0	2	1	0	0	0	0	0	33	0	0	0	0	0	0	0	0	0	0	1	0	0	0	0	0	0	0
OTU_769	0	0	0	0	0	0	0	0	0	0	4	0	0	0	0	0	0	3	0	0	0	0	0	0	0	3	0	0	0	0	0	0	0	0	0	0	0	0	0	0	0	0	0	0	0	0	0	0	1
OTU_739	0	0	0	0	0	0	0	0	0	0	2	0	0	0	0	0	0	1	0	0	0	0	0	0	0	0	0	0	0	0	2	0	0	0	0	0	0	0	0	0	0	0	0	1	0	0	0	0	1
OTU_54	0	0	0	0	0	0	0	0	0	0	2	0	1	65	0	2	0	48	0	0	0	0	0	0	0	13	2	0	0	0	21	0	0	0	0	0	0	0	0	1	0	5	0	4	0	0	0	0	2
OTU_314	0	0	1	0	0	0	0	0	0	0	2	0	0	102	0	0	0	3	0	0	0	0	0	0	0	0	0	0	0	0	1	0	0	0	0	0	0	0	0	0	0	0	0	0	0	0	0	0	0
OTU_339	0	0	0	0	0	0	0	0	0	0	1	0	0	0	0	0	0	0	0	0	0	0	0	0	0	0	1	0	0	0	0	0	0	0	0	0	0	0	0	1	0	9	0	0	0	0	0	0	7
OTU_374	0	0	0	0	0	0	0	0	0	0	5	0	1	0	0	0	0	0	0	0	0	0	0	0	0	0	0	0	0	0	0	0	0	0	0	0	0	0	0	11	0	4	0	22	0	0	0	0	0
OTU_429	0	0	0	0	0	0	0	0	0	0	4	0	0	0	0	1	0	56	0	0	0	0	0	0	0	0	0	0	0	0	17	0	0	0	0	0	0	0	0	0	0	0	0	0	0	0	0	0	0
OTU_595	0	0	0	0	0	0	0	0	0	0	7	0	0	0	0	2	0	3	3	0	0	0	1	0	0	0	1	0	0	0	0	0	0	0	0	0	0	0	0	0	0	0	0	0	0	1	0	0	0
OTU_144	0	0	0	0	0	0	0	0	0	0	9	0	0	0	0	261	0	1	0	0	0	0	0	0	0	0	0	0	0	0	0	0	0	0	0	0	0	0	0	0	0	2	0	0	0	0	0	0	1
OTU_172	0	0	0	0	0	0	0	0	0	0	1	0	0	0	0	2	0	10	0	0	0	0	0	0	11	22	0	0	0	0	0	0	0	0	0	0	0	0	0	0	0	0	0	0	0	0	0	0	12
OTU_606	0	0	0	0	0	0	0	0	0	0	14	0	7	0	0	0	0	0	0	0	0	0	0	0	0	0	0	0	0	0	0	0	0	0	0	0	0	4	0	0	0	5	0	2	0	0	1	0	0
OTU_72	0	0	0	0	0	0	0	0	0	0	4	0	0	0	0	0	0	26	0	0	0	0	0	1	0	0	0	0	0	0	16	1	0	0	0	0	0	0	0	0	0	0	0	0	0	0	0	0	0
OTU_822	0	0	0	0	0	0	0	0	0	0	1	0	0	2	0	3	0	0	0	0	0	0	0	0	0	0	0	0	0	0	0	0	0	0	0	0	0	0	0	0	0	0	0	0	0	0	0	0	0
OTU_203	0	0	0	0	0	0	0	0	0	0	8	0	0	0	0	130	0	1	0	0	0	0	0	0	0	0	0	0	0	0	0	0	0	0	0	0	0	0	0	0	0	0	0	0	0	0	0	0	0
OTU_297	0	0	0	0	0	0	0	0	0	0	3	0	0	0	0	0	0	114	0	0	0	0	0	0	0	0	0	0	0	0	25	0	0	0	0	0	0	0	0	0	0	1	0	0	0	0	0	0	0
OTU_101	0	0	0	0	0	0	0	0	0	0	2	0	3	54	0	4	0	31	0	0	1	0	0	0	1	9	2	0	0	0	27	0	0	0	0	0	0	0	0	0	0	1	0	1	0	0	0	0	2
OTU_92	0	0	0	0	0	0	0	0	0	0	1	0	0	0	0	0	1	1	0	0	0	0	0	0	1	0	3	3	0	0	1	0	0	0	0	0	0	1	0	0	0	14	0	6	0	0	0	0	19
OTU_675	0	0	0	0	0	0	0	0	0	0	1	0	0	0	0	0	0	19	0	0	0	0	0	0	0	0	0	0	0	0	0	0	0	0	0	0	0	0	0	0	0	0	0	0	0	0	0	0	0
OTU_718	0	0	0	0	0	0	0	0	0	0	1	0	1	0	0	0	0	24	0	1	5	0	0	0	0	0	0	0	0	4	0	0	0	0	0	0	0	0	0	0	0	0	0	0	0	0	0	2	0
OTU_380	0	0	0	0	0	0	0	0	0	0	1	0	0	0	0	0	0	1	0	0	0	0	0	0	0	0	0	0	0	0	9	2	0	0	0	0	0	1	0	0	0	0	0	0	0	0	0	0	2
OTU_34	0	0	0	0	0	0	0	0	0	0	8	0	0	4	0	2	0	57	0	0	0	0	0	0	1	13	8	0	0	0	118	0	0	0	0	0	0	0	0	0	0	3	0	0	0	0	0	0	3
OTU_715	0	0	0	0	0	0	0	0	0	0	2	0	0	7	0	5	0	0	0	0	0	0	0	0	0	0	0	0	0	0	0	0	0	0	0	0	0	0	0	0	0	0	0	0	0	0	0	0	0
OTU_423	0	0	0	0	0	0	0	0	0	0	1	0	0	0	0	0	0	0	0	0	0	0	0	0	0	0	0	0	0	0	0	0	0	0	0	0	0	0	0	11	0	3	0	18	0	0	0	0	0
OTU_497	0	0	0	0	0	0	0	0	0	0	1	0	0	0	0	1	3	0	0	0	0	0	0	0	0	0	0	0	0	0	24	0	0	0	0	0	0	0	0	0	0	0	0	0	0	0	0	0	1
OTU_251	0	0	0	0	0	0	0	0	0	0	1	0	3	3	0	0	0	2	0	0	0	0	0	0	0	0	0	0	0	0	2	0	0	0	0	1	0	2	0	0	0	6	0	1	0	0	0	0	12
OTU_316	0	0	0	0	0	0	0	0	0	0	1	0	0	0	0	5	0	4	0	0	0	0	0	0	3	14	0	0	0	0	0	0	0	0	0	0	0	0	0	0	0	0	0	0	0	0	0	0	7
OTU_737	0	0	0	0	0	0	0	0	0	0	1	0	1	0	0	1	0	0	0	0	14	0	0	0	0	0	0	0	0	0	0	0	0	0	0	0	0	0	0	0	0	0	0	0	0	0	0	0	0
OTU_164	0	0	0	0	0	0	0	0	0	0	1	0	0	0	0	0	13	0	0	0	0	0	0	0	0	3	2	2	0	0	0	2	0	0	0	0	3	0	0	1	0	0	0	0	0	0	0	0	12
OTU_419	0	0	0	0	0	0	0	0	0	0	1	0	0	0	0	0	3	0	0	0	0	0	0	0	0	3	1	0	0	0	0	0	0	0	0	0	0	0	0	0	0	0	0	0	0	0	0	0	3
OTU_478	0	0	0	0	0	0	0	0	0	0	0	8	0	0	0	0	0	0	0	0	0	0	0	0	0	0	0	0	0	0	0	0	0	0	0	0	0	0	0	0	1	0	1	0	0	0	0	0	0
OTU_847	0	0	0	4	6	0	0	0	0	0	0	1	0	0	0	0	1	0	0	0	0	4	0	0	0	0	0	1	0	0	0	0	1	1	2	1	22	0	3	0	0	0	4	0	0	3	0	4	0
OTU_672	0	0	0	0	0	0	0	0	0	0	0	1	1	0	0	0	15	0	0	0	0	0	0	1	1	0	0	0	0	1	0	0	0	0	0	0	1	0	0	0	0	0	0	1	0	0	0	0	2
OTU_333	0	0	0	0	0	0	0	0	0	0	0	0	29	0	0	0	0	0	0	0	0	0	0	0	0	0	0	0	0	0	0	0	0	0	0	0	0	0	0	0	0	0	0	1	0	0	0	0	0
OTU_794	0	0	0	0	0	0	0	0	0	0	0	0	12	0	0	45	0	0	0	0	0	0	0	0	0	0	0	0	0	0	0	0	0	0	0	0	0	0	0	0	0	0	0	1	0	0	0	0	0
OTU_817	0	0	0	0	0	0	0	0	0	0	0	0	29	0	0	0	0	0	0	0	0	0	0	0	0	0	0	0	0	0	0	0	0	0	0	0	0	0	0	2	0	0	0	1	0	0	0	0	0
OTU_601	0	0	0	0	0	0	0	0	0	0	0	0	2	0	0	10	0	0	0	0	0	0	0	0	0	0	0	0	0	0	0	0	0	0	0	0	0	0	0	5	0	0	0	22	0	0	0	1	0
OTU_486	0	0	0	0	0	0	0	0	0	0	0	0	8	0	0	4	0	1	0	0	0	0	0	0	0	0	0	0	0	0	2	1	0	0	0	0	0	0	0	0	0	4	0	0	0	0	0	0	1
OTU_159	0	0	0	0	0	0	0	0	0	0	0	0	8	269	0	0	0	1	0	0	0	0	0	0	0	0	0	0	0	0	0	0	0	0	0	0	0	0	0	0	0	0	0	3	0	0	0	0	0
OTU_747	0	0	0	0	0	0	0	0	0	0	0	0	2	0	0	0	0	0	0	0	0	0	0	0	0	0	1	0	0	0	0	0	0	0	0	0	0	0	0	0	0	0	0	3	0	0	0	0	0
OTU_373	0	0	0	0	0	0	0	0	0	0	0	0	1	0	0	0	36	0	0	0	0	0	0	5	2	0	5	0	0	0	0	0	0	0	0	0	0	0	0	0	0	0	0	0	0	0	0	0	0
OTU_207	0	0	0	0	0	0	0	0	0	0	0	0	2	182	0	0	0	0	0	0	0	0	0	0	0	1	0	0	0	0	0	0	0	0	0	0	0	0	0	0	0	0	0	1	0	0	0	0	0
OTU_532	0	0	0	0	0	0	0	0	0	0	0	0	1	0	0	0	0	0	0	0	0	0	0	0	0	0	0	1	0	0	0	0	0	0	0	0	0	1	0	0	0	0	0	0	0	0	0	0	0
OTU_679	0	0	0	0	0	0	0	0	0	0	0	0	1	0	0	4	0	3	0	0	0	0	0	0	0	1	0	0	0	0	1	2	0	0	0	0	0	0	0	1	0	0	0	0	0	0	0	0	0
OTU_354	0	0	0	0	0	0	0	0	0	0	0	0	0	0	35	0	0	0	4	0	0	1	4	0	0	0	0	0	0	0	0	0	3	0	0	0	0	0	0	0	0	0	0	0	16	14	1	2	0
OTU_506	0	0	0	0	0	0	0	0	0	0	0	0	0	23	0	0	0	2	0	0	0	0	0	0	0	0	0	0	0	0	0	0	0	0	0	0	0	0	0	0	0	0	0	0	0	0	0	0	0
OTU_687	0	0	0	0	0	0	0	0	0	0	0	0	0	41	0	0	0	5	0	0	0	0	0	0	0	0	0	0	0	0	0	0	0	0	0	0	0	0	0	1	0	0	0	0	0	0	0	0	0
OTU_473	0	0	0	0	0	0	0	0	0	0	0	0	0	32	0	3	0	0	0	0	0	0	0	0	0	0	0	0	0	0	0	0	0	0	0	0	0	0	0	2	0	1	0	0	0	0	0	0	0
OTU_439	0	0	0	0	0	0	0	0	0	0	0	0	0	1	0	3	0	2	0	0	0	0	0	0	0	0	0	0	0	0	5	0	0	0	0	0	0	0	0	0	0	0	0	0	0	0	0	0	1
OTU_638	0	0	0	0	0	0	0	0	0	0	0	0	0	1	0	0	0	7	0	0	0	0	0	0	0	0	0	0	0	0	0	0	0	0	0	0	0	0	0	0	0	0	0	0	0	0	0	0	0
OTU_587	0	0	0	0	0	0	0	0	0	0	0	0	0	1	0	0	0	0	0	0	0	0	0	0	0	0	0	0	0	0	3	0	0	0	0	0	0	0	7	0	0	0	0	0	0	0	0	0	0
OTU_588	0	0	0	0	0	0	0	0	0	0	0	0	0	23	0	0	0	0	0	0	0	0	0	0	0	0	0	0	0	0	0	0	0	0	0	0	0	0	0	0	0	0	0	0	0	0	0	0	0
OTU_626	0	0	0	0	0	0	0	0	0	0	0	0	0	1	0	0	3	0	0	0	0	0	0	0	0	2	0	0	0	0	0	0	0	0	0	0	0	0	0	0	0	0	0	0	0	0	0	0	4
OTU_250	0	0	0	0	0	0	0	0	0	0	0	0	0	4	0	2	0	0	0	0	0	0	0	0	0	0	0	0	0	0	0	0	0	0	0	0	0	0	0	6	0	0	0	0	0	0	0	0	0
OTU_391	0	0	0	0	0	0	0	0	0	0	0	0	0	3	0	1	0	1	0	0	0	0	0	0	0	0	0	0	0	0	1	0	0	0	0	0	0	0	0	2	0	0	0	1	0	0	0	4	0
OTU_262	0	0	0	0	0	0	0	0	0	0	0	0	0	2	0	6	0	1	0	0	0	0	0	0	0	0	0	0	0	0	6	0	0	0	0	0	0	0	0	0	0	0	0	1	0	0	0	0	0
OTU_609	0	0	0	0	0	0	0	0	0	0	0	0	0	1	0	5	0	0	0	0	0	0	0	0	0	0	0	0	0	0	0	0	0	0	0	0	0	1	0	0	0	0	0	0	0	0	0	0	1
OTU_364	0	0	0	0	0	0	0	0	0	0	0	0	0	1	0	0	0	1	0	0	0	0	0	0	0	0	0	0	0	0	0	0	0	0	0	0	0	0	0	0	0	0	0	0	0	0	0	0	0
OTU_198	0	0	3	0	0	0	0	0	0	0	0	0	0	1	0	2	49	5	0	0	0	0	0	0	21	0	0	0	0	0	36	3	0	0	0	0	0	0	0	0	0	1	0	0	0	0	0	0	1
OTU_603	0	0	0	0	0	0	0	0	0	0	0	0	0	1	0	1	0	0	0	0	0	0	0	0	0	0	0	0	0	0	1	0	0	0	0	0	0	8	0	2	0	1	0	0	0	0	0	0	0
OTU_420	0	0	0	0	0	0	0	0	0	0	0	0	0	0	63	0	0	0	0	23	0	0	6	0	0	0	0	0	0	0	0	0	0	0	0	0	0	0	0	0	0	0	0	0	41	0	9	0	0
OTU_706	0	0	0	0	0	0	0	0	0	0	0	0	0	0	3	0	0	0	0	42	0	0	0	0	0	0	0	0	0	0	0	0	0	0	0	0	0	0	0	0	0	0	0	0	0	0	5	0	0
OTU_700	0	0	0	0	0	0	0	0	0	0	0	0	0	0	8	0	0	0	0	2	0	0	1	0	0	0	0	0	0	0	0	0	0	0	0	0	0	0	0	0	0	0	0	0	15	0	2	0	0
OTU_530	0	0	0	0	0	0	0	0	0	0	0	0	0	0	42	0	0	0	0	14	0	0	6	0	0	0	0	0	0	0	0	0	0	0	0	0	0	0	0	0	0	0	0	0	40	0	14	0	0
OTU_656	0	0	0	1	0	0	0	0	0	0	0	0	0	0	26	8	1	2	5	5	2	0	6	0	0	0	1	0	24	0	0	0	0	0	0	0	0	0	0	0	0	0	0	0	3	3	1	0	4
OTU_823	0	0	0	0	0	0	0	0	0	0	0	0	0	0	5	0	0	0	0	0	0	0	0	0	0	0	0	0	0	0	0	0	0	0	0	0	0	0	0	0	0	0	0	2	16	0	1	0	0
OTU_711	0	0	0	0	0	0	0	0	0	0	0	0	0	0	6	0	0	0	0	21	0	0	0	0	0	0	0	0	0	0	0	0	0	0	0	0	0	0	0	0	0	0	0	0	1	0	4	0	0
OTU_517	0	0	0	0	0	0	0	0	0	0	0	0	0	0	1	0	0	0	0	13	0	0	0	0	0	0	0	0	0	0	0	0	0	0	0	0	0	0	0	0	0	0	0	0	1	0	2	0	0
OTU_850	0	0	0	0	0	0	0	0	0	0	0	0	0	0	3	0	0	0	0	5	0	0	0	0	0	0	0	0	0	0	0	0	0	0	0	0	0	0	0	0	0	0	0	0	2	0	4	0	0
OTU_201	0	0	0	0	0	0	0	0	0	0	0	0	0	0	2	12	0	0	3	12	5	0	4	1	1	4	10	0	3	0	0	0	0	0	0	0	0	0	0	0	0	0	0	0	2	9	6	4	14
OTU_182	0	0	0	0	0	0	0	0	0	0	0	0	0	0	0	27	0	1	2	19	3	0	7	0	3	9	13	0	6	0	0	0	0	0	0	0	0	0	0	0	0	0	0	0	1	17	4	7	15
OTU_413	0	0	0	0	0	0	0	0	0	0	0	0	0	0	0	98	0	0	0	0	0	0	0	0	0	13	0	0	0	7	3	0	0	0	0	2	0	0	0	0	0	0	0	0	0	0	0	0	1
OTU_315	0	0	0	0	0	0	0	0	0	0	0	0	0	0	0	78	0	0	0	0	0	0	0	0	0	8	0	0	0	4	7	0	0	0	0	0	0	0	0	0	0	0	0	0	0	0	0	0	2
OTU_702	0	0	0	0	0	0	0	0	0	0	0	0	0	0	0	2	0	2	0	0	1	0	0	0	0	0	0	0	0	0	0	0	0	0	0	0	0	0	0	0	0	0	0	0	0	0	0	0	1
OTU_22	0	0	0	0	0	0	0	0	0	0	0	0	0	0	0	17	0	172	0	0	0	0	0	0	1	0	38	0	0	0	0	0	0	0	0	0	0	0	0	0	0	0	0	0	0	0	0	0	1
OTU_821	0	0	0	0	0	0	0	0	0	0	0	0	0	0	0	2	0	3	0	0	0	0	0	0	0	0	0	0	0	0	0	0	0	0	0	0	0	0	0	0	0	0	0	0	0	0	0	0	0
OTU_298	0	0	0	0	0	0	0	0	0	0	0	0	0	0	0	3	0	28	0	0	0	0	0	0	0	0	0	0	0	0	0	0	0	0	0	0	0	0	0	0	0	0	0	0	0	0	0	0	0
OTU_288	0	0	0	0	0	0	0	0	0	0	0	0	0	0	0	1	5	3	0	0	0	0	0	0	1	5	0	0	0	0	0	0	0	0	0	0	0	0	0	0	0	0	0	0	0	0	0	0	11
OTU_132	0	0	0	0	0	0	0	0	0	0	0	0	0	0	0	2	62	29	0	0	27	0	17	80	16	3	1	1	0	0	16	1	0	0	0	0	0	1	0	0	0	0	0	0	0	0	0	4	3
OTU_664	0	0	0	0	0	0	0	0	0	0	0	0	0	0	0	1	0	0	0	0	0	0	0	0	0	1	3	0	0	0	3	0	0	0	0	0	0	4	0	0	0	1	0	2	0	0	0	0	1
OTU_263	0	0	0	0	0	0	0	0	0	0	0	0	0	0	0	1	0	1	0	0	0	0	2	0	157	3	2	0	0	1	0	0	0	0	0	0	0	0	0	0	0	0	0	0	0	0	0	0	1
OTU_327	0	0	0	0	0	0	0	0	0	0	0	0	0	0	0	2	0	0	0	0	0	0	0	0	0	0	0	0	0	0	0	0	0	0	0	0	0	0	0	0	0	0	0	0	0	0	0	0	0
OTU_663	0	0	0	0	0	0	0	0	0	0	0	0	0	0	0	1	1	0	0	0	7	0	0	28	1	5	3	0	0	0	0	0	0	0	0	0	0	0	0	0	0	0	0	0	0	0	0	0	3
OTU_61	0	0	0	0	0	0	0	0	0	0	0	0	0	0	0	7	0	68	0	0	0	0	0	0	0	0	12	0	0	0	0	0	0	0	0	0	0	0	0	0	0	0	0	0	0	0	0	0	0
OTU_47	0	0	0	0	0	0	0	0	0	0	0	0	0	0	0	20	1	0	0	0	0	0	0	1	1	354	0	0	0	4	8	33	0	0	0	0	0	0	0	0	0	0	0	0	0	0	0	0	0
OTU_344	0	0	0	0	0	0	0	0	0	0	0	0	0	0	0	7	0	0	0	0	0	0	0	0	1	0	0	0	0	0	6	0	0	0	0	0	0	0	0	0	0	0	0	0	0	0	0	0	0
OTU_261	0	0	0	0	0	0	0	0	0	0	0	0	0	0	0	2	28	15	0	0	7	0	10	35	6	0	1	0	0	0	5	0	0	0	0	0	0	0	0	0	0	0	0	0	0	0	0	2	1
OTU_712	0	0	0	0	0	0	0	0	0	0	0	0	0	0	0	1	0	0	0	0	0	0	0	0	0	0	0	0	0	0	1	0	0	0	0	0	0	0	0	6	0	0	0	0	0	0	0	0	0
OTU_812	0	0	0	0	0	0	0	0	0	0	0	0	0	0	0	1	0	0	0	0	0	0	0	0	0	0	0	0	0	0	0	0	0	0	0	0	0	0	0	0	0	0	0	0	0	0	0	0	0
OTU_751	0	0	0	0	0	0	0	0	0	0	0	0	0	0	0	1	0	0	0	0	0	0	0	0	1	0	0	0	0	0	0	0	0	0	0	0	0	0	0	14	0	0	0	2	0	0	0	0	0
OTU_761	0	0	0	0	0	0	0	0	0	0	0	0	0	0	0	1	0	6	0	0	0	0	0	0	0	0	0	0	0	0	0	0	0	0	0	0	0	0	0	0	0	0	0	0	0	0	0	0	0
OTU_644	0	0	0	0	0	0	0	0	0	0	0	0	0	0	0	1	0	2	0	0	0	0	0	6	12	0	0	0	0	0	0	0	0	0	0	0	0	0	0	0	0	0	0	0	0	0	0	0	1
OTU_367	0	0	0	0	0	0	0	0	0	0	0	0	0	0	0	1	52	1	0	0	0	1	0	0	5	1	1	0	0	0	23	2	0	0	0	0	0	0	0	0	0	0	0	0	0	0	0	0	2
OTU_296	0	0	0	0	0	0	0	0	0	0	0	0	0	0	0	0	80	0	0	0	0	0	0	0	0	0	0	0	0	0	0	0	0	0	0	0	0	0	0	0	0	0	0	0	0	0	0	0	0
OTU_211	0	0	0	0	0	0	0	0	0	0	0	0	0	0	0	0	6	0	0	0	0	0	0	0	0	0	0	0	0	0	0	0	0	0	0	0	0	0	0	0	0	0	0	0	0	0	0	0	0
OTU_168	0	0	0	0	0	0	0	0	0	0	0	0	0	0	0	0	3	0	0	0	0	0	0	0	0	0	0	0	0	0	0	0	0	0	0	0	0	0	0	0	0	0	0	0	0	0	0	0	0
OTU_371	0	0	0	0	0	0	0	0	0	0	0	0	0	0	0	0	34	0	0	0	0	0	0	0	0	0	0	0	0	0	0	0	0	0	0	0	0	0	0	0	0	0	0	0	0	0	0	0	0
OTU_309	0	0	0	0	0	0	0	0	0	0	0	0	0	0	0	0	44	0	0	0	0	0	0	7	5	0	8	0	0	0	0	0	0	0	0	0	0	0	0	0	0	0	0	0	0	0	0	0	0
OTU_659	0	0	2	0	0	0	0	0	0	0	0	0	0	0	0	0	8	3	0	0	0	0	0	0	0	0	0	0	0	0	5	0	0	0	0	0	0	0	0	0	0	0	0	0	0	0	0	0	0
OTU_259	0	0	0	0	0	0	0	0	0	0	0	0	0	0	0	0	10	0	0	0	0	0	0	0	0	0	0	0	0	0	1	0	0	0	0	0	0	0	0	0	0	0	0	0	0	0	0	0	0
OTU_773	0	0	0	0	0	0	0	0	0	0	0	0	0	0	0	0	4	0	0	0	0	0	0	0	8	0	0	0	0	0	0	0	0	0	0	0	0	0	0	0	0	0	0	0	0	0	0	0	0
OTU_174	0	0	0	0	0	0	0	0	0	0	0	0	0	0	0	0	1	0	0	0	0	0	0	0	0	0	0	0	0	0	0	0	0	0	0	0	0	1	0	0	0	0	0	0	0	0	0	0	0
OTU_411	0	0	0	0	0	0	0	0	0	0	0	0	0	0	0	0	12	0	0	0	0	0	0	1	0	0	0	0	0	0	0	0	0	0	0	0	0	1	0	0	0	0	0	0	0	0	0	0	0
OTU_282	0	0	0	0	0	0	0	0	0	0	0	0	0	0	0	0	4	1	0	0	0	0	0	0	3	5	0	0	0	0	0	0	0	0	0	0	0	0	0	0	0	0	0	0	0	0	0	0	0
OTU_482	0	0	0	0	0	0	0	0	0	0	0	0	0	0	0	0	2	0	0	0	0	0	0	0	2	2	0	0	0	0	0	0	0	0	0	0	0	0	0	0	0	0	0	0	0	0	0	0	1
OTU_704	0	0	0	0	0	0	0	0	0	0	0	0	0	0	0	0	6	0	0	0	0	0	0	0	0	0	0	6	0	0	1	0	0	0	0	0	0	0	1	0	0	0	0	0	0	0	0	0	0
OTU_468	0	0	0	0	0	0	0	0	0	0	0	0	0	0	0	0	3	0	0	0	0	0	0	0	13	0	0	0	0	0	11	0	0	0	0	0	0	0	0	0	0	0	0	0	0	0	0	0	0
OTU_526	0	0	0	0	0	0	0	0	0	0	0	0	0	0	0	0	5	0	0	0	0	0	0	0	0	1	0	0	0	0	0	1	0	0	0	0	0	0	0	0	0	0	0	0	0	0	0	0	0
OTU_621	0	0	0	0	0	0	0	0	0	0	0	0	0	0	0	0	4	3	0	0	0	0	0	0	1	0	0	0	0	0	4	0	0	0	0	0	0	0	0	0	0	0	0	0	0	0	0	0	0
OTU_279	0	0	0	0	0	0	0	0	0	0	0	0	0	0	0	0	5	1	0	0	0	0	0	0	0	0	0	0	0	0	3	0	0	0	0	0	0	0	0	0	0	1	0	0	0	0	0	0	0
OTU_564	0	0	0	0	0	0	0	0	0	0	0	0	0	0	0	0	3	0	0	0	0	0	0	0	0	0	0	0	0	0	0	0	0	0	0	0	0	0	0	0	1	0	0	0	0	0	0	0	0
OTU_57	0	0	0	0	0	0	0	0	0	0	0	0	0	0	0	0	6	4	0	0	0	0	0	0	3	0	0	1	0	0	0	0	0	0	0	0	0	0	0	0	0	0	0	0	0	0	0	0	0
OTU_169	0	0	0	0	0	0	0	0	0	0	0	0	0	0	0	0	4	1	0	0	0	0	0	1	0	0	0	0	0	0	13	0	0	0	0	0	0	0	0	0	0	1	0	0	0	0	0	0	3
OTU_241	0	0	0	0	0	0	0	0	0	0	0	0	0	0	0	0	7	0	0	0	0	0	0	0	3	0	0	0	0	0	1	0	0	0	0	0	0	0	0	0	0	0	0	0	0	0	0	0	0
OTU_676	0	0	0	0	0	0	0	0	0	0	0	0	0	0	0	0	10	0	0	0	0	0	0	3	0	0	0	0	0	0	0	0	0	0	0	0	0	0	0	0	0	0	0	0	0	0	0	0	1
OTU_832	0	0	0	0	0	0	0	0	0	0	0	0	0	0	0	0	2	1	0	0	0	0	0	0	0	0	0	0	0	0	0	0	0	0	0	0	0	0	0	0	0	0	0	0	0	0	0	0	0
OTU_110	0	0	0	0	0	0	0	0	0	0	0	0	0	0	0	0	13	1	0	0	0	0	0	0	1	0	0	0	0	0	4	11	0	0	0	0	0	0	0	0	0	0	0	0	0	0	0	0	2
OTU_150	0	0	0	0	0	0	0	0	0	0	0	0	0	0	0	0	2	0	0	0	0	0	0	0	0	1	2	0	0	0	0	0	0	0	0	0	1	0	0	0	0	0	0	0	0	0	0	0	4
OTU_342	0	0	0	0	0	0	0	0	0	0	0	0	0	0	0	0	4	0	0	0	0	0	0	0	0	0	0	0	0	0	1	0	0	0	0	0	0	0	0	0	0	0	0	0	0	0	0	0	0
OTU_345	0	0	0	0	0	0	0	0	0	0	0	0	0	0	0	0	2	0	0	0	0	0	0	0	0	0	0	0	0	0	0	0	0	0	0	0	0	0	0	0	0	0	0	0	0	0	0	0	0
OTU_785	0	0	0	0	0	0	0	0	0	0	0	0	0	0	0	0	1	0	0	0	0	0	0	0	0	0	0	0	0	0	0	0	0	0	0	1	0	0	0	0	0	0	0	0	0	0	0	0	0
OTU_648	0	0	0	0	0	0	0	0	0	0	0	0	0	0	0	0	1	0	0	0	0	0	0	0	0	0	0	0	0	0	1	0	0	0	0	0	0	0	0	0	0	0	0	0	0	0	0	0	0
OTU_341	0	0	0	0	0	0	0	0	0	0	0	0	0	0	0	0	0	86	0	0	0	0	0	0	0	0	0	0	0	0	18	0	0	0	0	0	0	0	0	0	0	1	0	0	0	0	0	0	0
OTU_402	0	0	0	0	0	0	0	0	0	0	0	0	0	0	0	0	0	44	0	0	0	0	0	0	0	0	0	0	0	0	0	0	0	0	0	0	0	0	0	0	0	0	0	0	0	0	0	0	0
OTU_55	0	0	0	0	0	0	0	0	0	0	0	0	0	0	0	0	0	24	0	0	0	0	0	0	1	0	2	0	0	0	2	0	0	0	0	0	0	0	0	0	0	1	0	0	0	0	0	0	3
OTU_568	0	0	0	0	0	0	0	0	0	0	0	0	0	0	0	0	0	60	0	0	0	0	0	0	0	0	0	0	0	0	1	0	0	0	0	0	0	0	0	0	0	0	0	0	0	0	0	0	0
OTU_229	0	0	0	0	0	0	0	0	0	0	0	0	0	0	0	0	0	51	0	0	0	0	0	0	0	0	0	0	0	0	0	0	0	0	0	0	0	0	0	0	0	0	3	0	0	0	0	0	1
OTU_489	0	0	0	0	0	0	0	0	0	0	0	0	0	0	0	0	0	5	0	0	0	0	0	0	0	0	0	0	0	0	0	0	0	0	0	0	0	0	0	0	0	0	0	0	0	0	0	0	0
OTU_322	0	0	0	0	0	0	0	0	0	0	0	0	0	0	0	0	0	222	0	0	0	0	0	0	0	0	0	0	0	0	0	0	0	0	0	0	0	0	0	0	0	0	0	0	0	0	0	0	0
OTU_725	0	0	0	0	0	0	0	0	0	0	0	0	0	0	0	0	0	28	0	0	0	0	0	0	0	0	0	0	0	0	0	0	0	0	0	0	0	0	0	0	0	0	0	0	0	0	0	0	0
OTU_407	0	0	0	0	0	0	0	0	0	0	0	0	0	0	0	0	0	72	0	0	0	0	0	0	0	0	0	0	0	3	0	0	0	0	0	1	0	0	0	0	0	0	0	0	0	0	0	0	0
OTU_661	0	0	0	0	0	0	0	0	0	0	0	0	0	0	0	0	0	47	0	0	0	0	0	0	0	0	0	0	0	0	0	0	0	0	0	0	0	0	0	0	0	0	0	0	0	0	0	0	0
OTU_440	0	0	0	0	0	0	0	0	0	0	0	0	0	0	0	0	0	18	0	0	0	0	0	0	0	0	0	0	0	0	0	0	0	0	0	0	0	0	0	0	0	0	0	0	0	0	0	0	0
OTU_559	0	0	0	0	0	0	0	0	0	0	0	0	0	0	0	0	0	27	0	0	0	0	0	0	0	0	0	0	0	0	0	0	0	0	0	0	0	0	0	0	0	0	0	0	0	0	0	0	0
OTU_818	0	0	0	0	0	0	0	0	0	0	0	0	0	0	0	0	0	38	0	0	0	0	0	0	0	0	0	0	0	0	0	0	0	0	0	0	0	0	0	0	0	0	0	0	0	0	0	0	0
OTU_320	0	0	0	0	0	0	0	0	0	0	0	0	0	0	0	0	0	8	0	0	0	0	0	0	0	0	0	0	0	0	0	0	0	0	0	0	0	0	0	0	0	0	0	0	0	0	0	0	0
OTU_447	0	0	0	0	0	0	0	0	0	0	0	0	0	0	0	0	0	9	0	0	0	0	0	0	0	0	0	0	0	0	8	0	0	0	0	0	0	0	0	0	0	0	0	0	0	0	0	0	0
OTU_511	0	0	0	0	0	0	0	0	0	0	0	0	0	0	0	0	0	20	0	0	0	0	0	0	0	0	0	0	0	0	0	0	0	0	0	0	0	0	0	0	0	0	0	0	0	0	0	0	0
OTU_582	0	0	0	0	0	0	0	0	0	0	0	0	0	0	0	0	0	27	0	0	0	0	0	0	0	0	0	0	0	0	0	0	0	0	0	0	0	0	0	0	0	0	0	1	0	0	0	0	0
OTU_332	0	0	0	0	0	0	0	0	0	0	0	0	0	0	0	0	0	55	0	0	0	0	0	0	0	0	0	0	0	0	0	0	0	0	0	0	0	0	0	0	0	0	0	0	0	0	0	0	0
OTU_347	0	0	0	0	0	0	0	0	0	0	0	0	0	0	0	0	0	43	0	0	0	0	0	0	0	0	0	0	0	0	0	0	0	0	0	0	0	2	0	0	0	0	0	0	0	0	0	0	0
OTU_356	0	0	0	0	0	0	0	0	0	0	0	0	0	0	0	0	0	1	0	0	0	0	0	0	0	0	2	0	0	0	0	0	0	0	0	0	0	0	0	0	0	0	0	0	0	0	0	0	0
OTU_475	0	0	0	0	0	0	0	0	0	0	0	0	0	0	0	0	0	39	0	0	0	0	0	0	0	0	0	0	0	0	0	0	0	0	0	0	0	0	0	0	0	0	0	0	0	0	0	0	0
OTU_352	0	0	0	0	0	0	0	0	0	0	0	0	0	0	0	0	0	7	0	0	1	0	0	2	2	0	0	0	0	0	0	0	0	0	0	0	0	0	0	0	0	0	0	0	0	0	0	1	1
OTU_610	0	0	0	0	0	0	0	0	0	0	0	0	0	0	0	0	0	15	0	0	0	0	0	0	0	0	0	0	0	0	0	0	0	0	0	0	0	0	0	0	0	0	0	0	0	0	0	0	0
OTU_710	0	0	0	0	0	0	0	0	0	0	0	0	0	0	0	0	0	4	0	0	0	0	0	0	0	0	0	0	0	0	0	0	0	0	0	0	0	0	0	0	0	0	0	0	0	0	0	0	0
OTU_742	0	0	0	0	0	0	0	0	0	0	0	0	0	0	0	0	0	3	0	0	0	0	0	0	0	0	0	0	0	0	0	0	0	0	0	0	0	0	0	0	0	0	0	0	0	0	0	0	0
OTU_553	0	0	0	0	0	0	0	0	0	0	0	0	0	0	0	0	0	25	0	0	0	0	0	0	0	0	0	0	0	0	0	0	0	0	0	0	0	0	0	0	0	0	2	0	0	0	0	0	0
OTU_308	0	0	0	0	0	0	0	0	0	0	0	0	0	0	0	0	0	5	0	0	0	0	0	0	0	0	0	0	0	0	11	0	0	0	0	0	0	1	0	0	0	0	0	0	0	0	0	0	0
OTU_286	0	0	0	0	0	0	0	0	0	0	0	0	0	0	0	0	0	5	0	0	0	0	0	0	0	0	1	0	0	0	22	0	0	0	0	0	0	0	0	0	0	0	0	0	0	0	0	0	7
OTU_109	0	0	0	0	0	0	0	0	0	0	0	0	0	0	0	0	0	7	0	0	0	0	0	0	0	0	0	0	0	0	5	0	0	0	0	0	0	0	0	0	0	0	0	0	0	0	0	0	1
OTU_171	0	0	0	0	0	0	0	0	0	0	0	0	0	0	0	0	0	5	0	0	0	0	0	0	0	0	2	0	0	0	44	0	0	0	0	0	0	0	0	0	0	0	0	0	0	0	0	0	6
OTU_192	0	0	0	0	0	0	0	0	0	0	0	0	0	0	0	0	0	4	0	0	0	0	0	0	0	0	0	0	0	0	0	0	0	0	0	0	0	1	0	0	0	0	0	0	0	0	0	0	0
OTU_136	0	0	0	0	0	0	0	0	0	0	0	0	0	0	0	0	0	12	0	0	0	0	0	0	1	1	0	0	0	0	7	0	0	0	0	0	0	0	0	0	0	0	0	0	0	0	0	0	1
OTU_722	0	0	0	0	0	0	0	0	0	0	0	0	0	0	0	0	0	5	0	0	2	0	1	9	24	0	2	0	0	0	0	0	0	0	0	0	0	0	0	0	0	0	0	0	0	0	0	0	2
OTU_386	0	0	0	0	0	0	0	0	0	0	0	0	0	0	0	0	0	4	0	0	0	0	0	0	2	0	0	0	0	0	0	0	0	0	0	0	0	0	0	0	0	0	0	0	0	0	0	0	0
OTU_731	0	0	0	0	0	0	0	0	0	0	0	0	0	0	0	0	0	2	0	0	0	0	0	0	0	0	2	0	0	0	0	0	0	0	0	0	0	0	0	0	0	0	0	0	0	0	0	0	0
OTU_258	0	0	0	0	0	0	0	0	0	0	0	0	0	0	0	0	0	3	0	0	0	0	0	0	0	0	0	0	0	0	0	0	0	0	0	0	0	0	0	0	0	0	0	0	0	0	0	0	0
OTU_796	0	0	0	0	0	0	0	0	0	0	0	0	0	0	0	0	0	7	0	0	0	0	0	0	0	0	0	0	0	0	0	0	0	0	0	0	0	0	0	0	0	0	0	0	0	0	0	0	0
OTU_570	0	0	0	0	0	0	0	0	0	0	0	0	0	0	0	0	0	7	0	0	0	0	0	0	0	0	0	0	0	0	0	0	0	0	0	0	0	0	0	0	0	0	0	0	0	0	0	0	0
OTU_111	0	0	0	0	0	0	0	0	0	0	0	0	0	0	0	0	0	2	0	0	0	0	0	0	0	0	0	0	1	0	0	0	0	0	0	0	0	0	0	1	0	0	0	0	0	0	0	0	0
OTU_418	0	0	0	0	0	0	0	0	0	0	0	0	0	0	0	0	0	4	0	0	0	0	0	0	0	0	2	0	0	0	28	0	0	0	0	0	0	0	0	0	0	0	0	0	0	0	0	0	0
OTU_227	0	0	0	0	0	0	0	0	0	0	0	0	0	0	0	0	0	5	0	0	0	0	0	0	0	0	0	0	0	0	0	0	0	0	0	0	0	0	0	0	0	0	0	0	0	0	0	0	0
OTU_839	0	0	0	0	0	0	0	0	0	0	0	0	0	0	0	0	0	1	0	0	0	0	0	0	0	0	0	0	0	0	0	0	0	0	0	0	0	0	0	0	0	0	0	0	0	0	0	0	0
OTU_562	0	0	0	0	0	0	0	0	0	0	0	0	0	0	0	0	0	1	0	0	0	0	0	0	4	0	0	0	0	0	1	0	0	0	0	0	0	0	0	0	0	0	0	0	0	0	0	0	0
OTU_807	0	0	0	0	0	0	0	0	0	0	0	0	0	0	0	0	0	1	0	0	0	0	0	0	0	0	0	0	0	0	0	0	0	0	0	0	0	0	0	0	0	0	0	0	0	0	0	0	0
OTU_405	0	0	0	0	0	0	0	0	0	0	0	0	0	0	0	0	0	1	0	0	0	0	0	0	0	0	1	0	0	0	0	0	0	0	0	0	0	0	0	0	0	0	0	0	0	0	0	0	0
OTU_518	0	0	0	0	0	0	0	0	0	0	0	0	0	0	0	0	0	3	0	0	0	0	0	0	0	0	0	0	0	0	10	0	0	0	0	0	0	0	0	0	0	0	0	0	0	0	0	0	0
OTU_471	0	0	0	0	0	0	0	0	0	0	0	0	0	0	0	0	0	1	0	18	0	0	0	0	0	0	0	0	0	0	0	0	0	0	0	0	0	0	0	0	0	0	0	0	0	0	14	0	0
OTU_647	0	0	0	0	0	0	0	0	0	0	0	0	0	0	0	0	0	6	0	0	0	0	0	0	0	0	0	0	0	0	0	0	0	0	0	0	0	0	0	0	0	0	0	0	0	0	0	0	0
OTU_727	0	0	0	0	0	0	0	0	0	0	0	0	0	0	0	0	0	1	0	0	0	0	0	0	0	0	3	0	0	0	0	0	0	0	0	0	0	0	0	0	1	0	0	1	0	0	0	0	0
OTU_76	0	0	0	0	0	0	0	0	0	0	0	0	0	0	0	0	0	1	0	0	0	0	0	0	0	0	0	0	1	0	0	0	0	0	0	0	0	0	0	0	0	0	0	0	0	0	0	0	0
OTU_721	0	0	0	0	0	0	0	0	0	0	0	0	0	0	0	0	0	1	0	0	0	0	0	0	0	0	0	2	0	0	0	0	0	0	0	0	0	0	0	0	0	0	0	0	0	0	0	0	4
OTU_572	0	0	0	0	0	0	0	0	0	0	0	0	0	0	0	0	0	8	0	0	0	0	0	0	0	0	0	0	0	0	0	0	0	0	0	0	0	0	0	0	0	0	0	0	0	0	0	0	0
OTU_641	0	0	0	0	0	0	0	0	0	0	0	0	0	0	0	0	0	2	0	0	0	0	0	0	0	0	0	0	0	0	0	0	0	0	0	0	0	0	0	0	0	0	0	0	0	0	0	0	0
OTU_219	0	0	0	0	0	0	0	0	0	0	0	0	0	0	0	0	0	2	0	0	0	0	0	0	0	0	0	0	0	0	3	0	0	0	0	0	0	0	0	0	0	0	0	0	0	0	0	0	1
OTU_670	0	0	0	0	0	0	0	0	0	0	0	0	0	0	0	0	0	1	0	0	0	0	0	0	0	0	1	0	0	0	0	0	0	0	0	0	0	0	0	0	0	0	0	0	0	0	0	0	1
OTU_330	0	0	0	0	0	0	0	0	0	0	0	0	0	0	0	0	0	0	0	66	0	0	0	0	0	0	0	0	0	0	0	0	0	0	0	0	0	0	0	0	0	0	0	0	1	0	17	0	0
OTU_189	0	0	0	0	0	0	0	0	0	0	0	0	0	0	0	0	0	0	0	50	0	0	0	0	0	0	0	0	0	0	0	0	0	0	0	0	0	0	0	0	0	0	0	0	0	0	43	0	0
OTU_632	0	0	0	0	0	0	0	0	0	0	0	0	0	0	0	0	0	0	0	6	0	0	0	0	0	0	0	0	0	0	0	0	0	0	0	0	0	0	0	0	0	0	0	0	1	0	11	0	0
OTU_583	0	0	0	0	0	0	0	0	0	0	0	0	0	0	0	0	0	0	0	11	0	0	0	0	0	0	0	0	0	0	0	0	0	0	0	0	0	0	0	0	0	0	0	0	0	0	6	0	0
OTU_801	0	0	0	0	0	0	0	0	0	0	0	0	0	0	0	0	0	0	0	1	0	0	0	0	0	0	0	0	0	0	0	0	0	0	0	0	0	0	0	0	0	0	0	0	54	0	1	0	0
OTU_415	0	0	0	0	0	0	0	0	0	0	0	0	0	0	0	0	0	0	0	0	124	0	0	0	2	0	0	0	0	0	0	0	0	0	0	0	0	0	0	0	0	0	0	0	0	0	0	9	0
OTU_249	0	0	0	0	0	0	0	0	0	0	0	0	0	0	0	0	0	0	0	0	201	0	0	0	3	0	0	0	0	0	0	0	0	0	0	0	0	0	0	0	0	0	0	0	0	0	0	13	0
OTU_580	0	0	1	0	0	0	0	0	0	0	0	0	0	0	0	0	0	0	0	0	2	0	0	34	0	0	0	0	0	0	0	0	0	0	0	0	0	0	0	0	0	0	0	0	0	0	0	1	0
OTU_276	0	0	0	0	0	0	0	0	0	0	0	0	0	0	0	0	0	0	0	0	1	0	0	0	0	0	0	0	0	0	0	0	0	0	0	0	0	0	0	0	0	0	0	0	0	0	0	0	0
OTU_394	0	0	0	0	0	0	0	0	0	0	0	0	0	0	0	0	0	0	0	0	0	0	0	0	4	0	0	0	0	0	0	0	0	0	0	0	0	0	0	0	0	0	0	0	0	0	0	0	0
OTU_412	0	0	0	0	1	0	0	0	0	0	0	0	0	0	0	0	0	0	0	0	0	0	0	0	0	0	0	0	0	0	0	0	0	0	0	0	0	1	0	0	0	0	0	0	0	0	0	0	0
OTU_504	0	0	0	0	0	0	0	0	0	0	0	0	0	0	0	0	0	0	0	0	0	0	0	0	0	36	0	0	0	0	0	0	0	0	0	0	0	0	0	0	0	0	0	0	0	0	0	0	0
OTU_303	0	0	0	0	0	0	0	0	0	0	0	0	0	0	0	0	0	0	0	0	0	0	0	0	0	0	0	0	0	0	0	0	0	0	0	0	0	2	0	0	0	0	0	0	0	0	0	0	0
OTU_513	0	0	0	0	0	0	0	0	0	0	0	0	0	0	0	0	0	0	0	0	0	0	0	0	0	0	0	0	0	0	4	0	0	0	0	0	0	4	0	0	0	0	0	0	0	0	0	0	1
OTU_629	0	0	0	0	0	0	0	0	0	0	0	0	0	0	0	0	0	0	0	0	0	0	1	1	0	0	0	0	0	0	0	0	0	0	0	0	0	0	0	0	0	0	0	0	0	0	0	0	0
OTU_597	0	0	0	0	0	0	0	0	0	0	0	0	0	0	0	0	0	0	0	0	0	0	0	0	0	0	0	0	0	0	0	0	0	0	0	0	0	0	0	0	0	0	0	0	0	0	0	0	0
OTU_290	0	0	0	0	1	0	0	0	0	0	0	0	0	0	0	0	0	0	0	0	0	0	0	0	0	0	0	1	0	0	0	0	0	0	0	0	0	2	0	0	0	0	0	0	0	0	0	0	0
OTU_740	0	0	0	0	0	0	0	0	0	0	0	0	0	0	0	0	0	0	0	0	0	0	0	0	0	0	0	0	0	0	0	0	0	0	0	0	0	0	0	0	0	0	0	0	0	0	0	0	7
OTU_795	0	0	0	0	0	0	0	0	0	0	0	0	0	0	0	0	0	0	0	0	0	3	0	0	0	0	0	0	0	0	0	0	0	2	0	0	0	0	0	0	0	0	0	0	0	0	0	0	0
OTU_424	0	0	0	0	0	0	0	0	0	0	0	0	0	0	0	0	0	0	0	0	0	0	1	42	0	0	0	0	0	0	0	0	0	0	0	0	0	0	0	0	0	0	0	0	0	0	0	0	0
OTU_235	0	0	0	0	0	0	0	0	0	0	0	0	0	0	0	0	0	0	0	0	0	0	0	93	1	0	0	0	0	0	0	0	0	0	0	0	0	0	0	0	0	0	0	0	0	0	0	0	0
OTU_400	0	0	0	0	0	0	0	0	0	0	0	0	0	0	0	0	0	0	0	0	0	0	0	0	0	0	0	0	0	0	0	0	0	0	0	0	0	0	0	0	0	0	0	0	0	0	0	0	0
OTU_443	0	0	0	0	0	0	0	0	0	0	0	0	0	0	0	0	0	0	0	0	0	0	0	0	0	0	0	0	0	0	0	0	0	0	0	0	0	0	0	0	0	0	0	0	0	0	0	0	0
OTU_593	0	0	0	0	0	0	0	0	0	0	0	0	0	0	0	0	0	0	0	0	0	0	0	0	1	0	0	0	0	0	0	0	0	0	0	0	0	0	0	0	0	0	0	0	0	0	0	0	0
OTU_738	0	0	0	0	0	0	0	0	0	0	0	0	0	0	0	0	0	0	0	0	0	0	0	0	0	0	0	0	0	0	0	0	0	0	0	0	0	0	0	0	0	0	0	0	0	0	0	0	0
OTU_527	0	0	0	0	0	0	0	0	0	0	0	0	0	0	0	0	0	0	0	0	0	0	0	0	0	0	0	0	0	0	0	0	0	0	0	0	0	0	0	0	0	0	0	0	0	0	0	0	0
OTU_496	0	0	0	0	0	0	0	0	0	0	0	0	0	0	0	0	0	0	0	0	0	0	0	0	0	92	0	0	0	2	0	0	0	0	0	0	0	0	0	0	0	0	0	0	0	0	0	0	0
OTU_825	0	0	0	0	0	0	0	0	0	0	0	0	0	0	0	0	0	0	0	0	0	0	0	0	0	0	0	0	0	0	9	0	0	0	0	0	0	0	0	0	0	0	0	0	0	0	0	0	0
OTU_566	0	0	0	0	0	0	0	0	0	0	0	0	0	0	0	0	0	0	0	0	0	0	0	0	0	0	0	0	0	0	0	0	0	0	0	0	0	0	0	0	0	0	0	0	0	0	0	0	0
OTU_685	0	0	0	0	0	0	0	0	0	0	0	0	0	0	0	0	0	0	0	0	0	0	0	0	0	0	0	0	0	0	10	0	0	0	0	0	0	9	0	0	0	0	0	0	0	0	0	0	1
OTU_842	0	0	0	0	0	0	0	0	0	0	0	0	0	0	0	0	0	0	0	0	0	0	0	0	0	0	0	0	0	0	0	0	0	0	0	0	0	0	0	0	0	0	0	0	0	0	0	0	0
OTU_650	0	0	0	0	0	0	0	0	0	0	0	0	0	0	0	0	0	0	0	0	0	0	0	0	0	0	0	0	0	0	6	0	0	0	0	0	0	0	0	0	0	0	0	0	0	0	0	0	0
OTU_824	0	0	0	0	0	0	0	0	0	0	0	0	0	0	0	0	0	0	0	0	0	0	0	0	0	0	0	0	0	0	0	0	0	0	0	0	0	0	0	0	1	1	0	0	0	0	0	0	1
OTU_787	0	0	0	0	0	0	0	0	0	0	0	0	0	0	0	0	0	0	0	0	0	0	0	0	0	0	0	0	0	0	0	0	0	0	0	0	0	0	0	0	0	0	0	0	0	0	0	0	0
OTU_848	0	0	0	0	0	0	0	0	0	0	0	0	0	0	0	0	0	0	0	0	0	0	0	0	0	0	0	0	0	0	1	0	0	0	0	0	0	0	0	0	0	0	0	0	0	0	0	0	0
OTU_533	0	0	0	0	0	0	0	0	0	0	0	0	0	0	0	0	0	0	0	0	0	0	0	0	0	0	0	0	0	0	2	0	0	0	0	0	0	3	0	0	0	0	0	0	0	0	0	0	0
OTU_755	0	0	0	0	0	0	0	0	0	0	0	0	0	0	0	0	0	0	0	0	0	0	0	0	0	0	0	0	0	0	0	0	0	0	0	0	0	0	0	0	0	0	0	0	0	0	0	0	0
OTU_836	0	0	0	0	0	0	0	0	0	0	0	0	0	0	0	0	0	0	0	0	0	0	0	0	0	0	0	0	0	0	1	3	0	0	0	0	0	0	0	0	0	0	0	0	0	0	0	0	0
OTU_756	0	0	0	0	0	0	0	0	0	0	0	0	0	0	0	0	0	0	0	0	0	0	0	0	0	0	0	0	0	0	0	0	0	0	0	0	0	0	0	0	0	0	0	0	0	0	0	0	0
OTU_472	0	0	0	0	0	0	0	0	0	0	0	0	0	0	0	0	0	0	0	0	0	0	0	0	3	0	0	0	0	0	10	0	0	0	0	0	0	0	1	0	0	0	0	0	0	0	0	0	0
OTU_671	0	0	0	0	0	0	0	0	0	0	0	0	0	0	0	0	0	0	0	0	0	0	0	0	0	29	0	0	0	0	0	0	0	0	0	0	0	0	0	0	0	0	0	0	0	0	0	0	0
OTU_455	0	0	0	0	0	0	0	0	0	0	0	0	0	0	0	0	0	0	0	0	0	0	0	0	0	0	0	0	0	0	0	0	0	0	0	0	0	0	0	0	0	0	0	0	0	0	0	0	0
OTU_442	0	0	0	0	0	0	0	0	0	0	0	0	0	0	0	0	0	0	0	0	0	0	0	0	0	1	0	0	0	0	0	0	0	0	0	0	0	0	0	0	0	0	0	0	0	0	0	0	0
OTU_764	0	0	0	0	0	0	0	0	0	0	0	0	0	0	0	0	0	0	0	0	0	0	0	0	0	1	0	0	0	0	0	0	0	0	0	0	0	0	0	0	0	0	0	0	0	0	0	0	0
OTU_625	0	0	0	0	0	0	0	0	0	0	0	0	0	0	0	0	0	0	0	0	0	0	0	0	0	0	0	0	0	0	0	0	0	0	0	0	0	0	0	0	0	0	0	0	0	0	0	0	0
OTU_529	0	0	0	0	0	0	0	0	0	0	0	0	0	0	0	0	0	0	0	0	0	0	0	0	0	0	5	0	0	0	0	0	0	0	0	0	0	0	0	0	0	0	0	0	0	0	0	0	0
OTU_646	0	0	0	0	0	0	0	0	0	0	0	0	0	0	0	0	0	0	0	0	0	0	0	0	0	0	9	0	0	0	0	0	0	0	0	0	0	0	0	0	0	0	0	0	0	0	0	0	1
OTU_677	0	0	0	0	0	0	0	0	0	0	0	0	0	0	0	0	0	0	0	0	0	0	0	0	0	0	7	0	0	0	0	0	0	0	0	0	0	0	0	0	1	0	0	0	0	0	0	0	0
OTU_134	0	0	0	0	0	0	0	0	0	0	0	0	0	0	0	0	0	0	0	0	0	0	0	0	0	0	0	0	0	0	0	1	0	0	0	0	0	0	0	0	0	0	0	0	0	0	0	0	0
OTU_199	0	0	0	0	0	0	0	0	0	0	0	0	0	0	0	0	0	0	0	0	0	0	0	0	0	0	0	0	0	0	0	0	0	0	0	0	0	0	0	0	0	0	0	0	0	0	0	0	0
OTU_162	0	0	0	0	0	0	0	0	0	0	0	0	0	0	0	0	0	0	0	0	0	0	0	0	0	0	0	0	0	0	0	0	0	0	0	0	0	0	0	0	0	0	0	0	0	0	0	0	0
OTU_414	0	0	0	0	0	0	0	0	0	0	0	0	0	0	0	0	0	0	0	0	0	0	0	0	0	0	0	0	0	0	0	0	0	0	0	0	0	0	0	0	0	0	0	0	0	0	0	0	0
OTU_485	0	0	0	0	0	0	0	0	0	0	0	0	0	0	0	0	0	0	0	0	0	0	0	0	0	0	0	0	0	0	0	0	0	0	0	0	0	0	0	0	0	0	0	0	0	0	0	0	0
OTU_686	0	0	0	0	0	0	0	0	0	0	0	0	0	0	0	0	0	0	0	0	0	0	0	0	0	0	0	0	40	0	0	0	0	0	0	0	0	0	0	0	0	0	0	0	0	0	0	0	0
OTU_377	0	0	0	0	0	0	0	0	0	0	0	0	0	0	0	0	0	0	0	0	0	0	0	0	0	0	0	0	0	0	0	0	0	0	0	0	0	0	0	0	0	0	0	0	0	0	0	0	0
OTU_228	0	0	0	0	0	0	0	0	0	0	0	0	0	0	0	0	0	0	0	0	0	0	0	0	0	0	0	0	0	0	0	0	0	0	0	0	0	0	0	0	0	0	0	0	0	0	0	0	0
OTU_633	0	0	0	0	0	0	0	0	0	0	0	0	0	0	0	0	0	0	0	0	0	0	0	0	0	0	0	0	0	0	0	0	0	0	0	0	0	0	0	0	0	0	0	0	0	0	0	0	0
OTU_142	0	0	0	0	0	0	0	0	0	0	0	0	0	0	0	0	0	0	0	0	0	0	0	0	0	0	0	0	0	0	0	0	0	0	0	0	0	0	0	0	0	0	0	0	0	0	0	0	0
OTU_658	0	0	0	0	0	0	0	0	0	0	0	0	0	0	0	0	0	0	0	0	0	0	0	0	0	0	0	0	0	0	0	0	0	0	0	0	0	0	0	0	0	0	0	0	0	0	0	0	0
OTU_437	0	0	0	0	0	0	0	0	0	0	0	0	0	0	0	0	0	0	0	0	0	0	0	0	0	0	0	0	0	0	0	0	0	0	0	0	0	0	0	0	0	0	0	0	0	0	0	0	0
OTU_409	0	0	0	0	0	0	0	0	0	0	0	0	0	0	0	0	0	0	0	0	0	0	0	0	0	0	0	0	0	0	0	0	0	0	0	0	0	0	0	0	0	0	0	0	0	0	0	0	0
OTU_404	0	0	0	0	0	0	0	0	0	0	0	0	0	0	0	0	0	0	0	0	0	0	0	0	0	0	0	0	0	0	0	0	0	0	0	0	0	0	0	0	0	0	0	0	0	0	0	0	0
OTU_383	0	0	0	0	0	0	0	0	0	0	0	0	0	0	0	0	0	0	0	0	0	0	0	0	0	0	0	0	0	0	0	0	0	0	0	0	0	0	0	0	0	0	0	0	0	0	0	0	0
OTU_378	0	0	0	0	0	0	0	0	0	0	0	0	0	0	0	0	0	0	0	0	0	0	0	0	0	0	0	0	0	0	0	0	0	0	0	0	0	0	1	0	0	0	0	0	0	0	0	0	0
OTU_245	0	0	0	0	0	0	0	0	0	0	0	0	0	0	0	0	0	0	0	0	0	0	0	0	0	0	0	0	0	0	0	0	0	0	0	0	0	0	0	0	0	0	0	0	0	0	0	0	0
OTU_294	0	0	0	0	0	0	0	0	0	0	0	0	0	0	0	0	0	0	0	0	0	0	0	0	0	0	0	0	0	0	0	0	0	0	0	0	0	0	0	0	0	0	0	0	0	0	0	0	0
OTU_236	0	0	0	0	0	0	0	0	0	0	0	0	0	0	0	0	0	0	0	0	0	0	0	0	0	0	0	0	0	0	0	0	0	0	0	0	0	0	0	0	0	0	0	0	0	0	0	0	0
OTU_845	0	0	0	0	0	0	0	0	0	0	0	0	0	0	0	0	0	0	0	0	0	0	0	0	0	0	0	0	0	0	0	0	0	0	0	0	0	0	0	0	0	0	0	0	0	0	0	0	0
OTU_806	0	0	0	0	0	0	0	0	0	0	0	0	0	0	0	0	0	0	0	0	0	0	0	0	0	0	0	0	0	0	0	6	0	0	0	0	0	0	1	0	0	0	0	0	0	0	0	0	0
OTU_512	0	0	0	0	0	0	0	0	0	0	0	0	0	0	0	0	0	0	0	0	0	0	0	0	0	0	0	0	0	0	0	0	0	0	0	0	0	0	0	0	0	0	0	0	0	0	0	0	0
OTU_681	0	0	0	0	0	0	0	0	0	0	0	0	0	0	0	0	0	0	0	0	0	0	0	0	0	0	0	0	0	0	0	0	0	0	0	0	0	0	0	0	0	0	0	0	0	0	0	0	0
OTU_811	0	0	0	0	0	0	0	0	0	0	0	0	0	0	0	0	0	0	0	0	0	0	0	0	0	0	0	0	0	0	0	0	0	0	0	0	0	0	0	0	0	0	0	0	0	0	0	0	0
OTU_499	0	0	0	0	0	0	0	0	0	0	0	0	0	0	0	0	0	0	0	0	0	0	0	0	0	0	0	0	0	0	6	0	0	0	0	0	0	0	0	0	0	0	0	0	0	0	0	0	0
OTU_840	0	0	0	0	0	0	0	0	0	0	0	0	0	0	0	0	0	0	0	0	0	0	0	0	0	0	0	0	0	0	16	0	0	0	0	0	0	0	0	0	0	0	0	0	0	0	0	0	0
OTU_549	0	0	0	0	0	0	0	0	0	0	0	0	0	0	0	0	0	0	0	0	0	0	0	0	0	0	0	0	0	0	0	0	0	0	0	0	0	0	0	0	0	0	0	0	31	0	3	0	0
OTU_694	0	0	0	0	0	0	0	0	0	0	0	0	0	0	0	0	0	0	0	0	0	0	0	0	0	0	0	0	0	0	0	0	0	0	0	0	0	0	0	0	0	0	0	0	3	0	12	0	0
OTU_474	0	0	0	0	0	0	0	0	0	0	0	0	0	0	0	0	0	0	0	0	0	0	0	0	0	0	0	0	0	0	0	0	0	0	0	0	0	0	0	0	0	0	0	0	0	0	0	0	2
OTU_608	0	0	0	0	0	0	0	0	0	0	0	0	0	0	0	0	0	0	0	0	0	0	0	0	0	0	0	0	0	0	0	0	0	0	0	0	0	0	0	0	0	0	0	0	0	0	0	18	0
OTU_616	0	0	0	0	0	0	0	0	0	0	0	0	0	0	0	0	0	0	0	0	0	0	0	0	0	0	0	0	0	0	0	0	0	0	0	0	0	0	0	0	0	0	0	0	0	0	0	0	0
OTU_803	0	0	0	0	0	0	0	0	0	0	0	0	0	0	0	0	0	0	0	0	0	0	0	0	0	0	0	0	0	0	0	0	0	0	0	0	0	0	0	0	0	0	0	0	0	0	0	0	0
OTU_724	0	0	0	0	0	0	0	0	0	0	0	0	0	0	0	0	0	0	0	0	0	0	0	0	0	0	0	0	0	0	0	0	0	0	0	0	0	0	0	0	0	0	0	0	0	0	0	0	0
OTU_802	0	0	0	0	0	0	0	0	0	0	0	0	0	0	0	0	0	0	0	0	0	0	0	0	0	0	0	0	0	0	0	0	0	0	0	0	0	0	0	0	0	0	0	0	0	0	0	0	0
OTU_827	0	0	0	0	0	0	0	0	0	0	0	0	0	0	0	0	0	0	0	0	0	0	0	0	0	0	0	0	0	0	0	0	0	0	0	0	0	0	0	0	0	0	0	0	0	0	0	0	0
OTU_750	0	0	0	0	0	0	0	0	0	0	0	0	0	0	0	0	0	0	0	0	0	0	0	0	0	0	0	0	0	0	0	0	0	0	0	0	0	0	0	0	0	0	0	0	0	0	0	0	0
[truncated: 54 more columns]
